# Supplementary material for: Functional Divergence of the Closely Related Genes PhARF5 and PhARF19a in Petunia hybrida Flower Formation and Hormone Signaling
Source: Int J Mol Sci. 2024 Nov 14;25(22):12249. doi: 10.3390/ijms252212249 (PMC11594976; doi:10.3390/ijms252212249)
Supplement: Supplementary file 1 [file ijms-25-12249-s001.zip › Supplementary Table.xlsx]

## Sheet: Sheet1
Table S1 Primer sequences used in VIGS
Gene	Forward primer (5′→3′)	Reverse primer (5′→3)	Gene sequences	Sequence regions used for VIGS
Peaxi162Scf00320g00212.1 (PhARF19a)	GTGAGCTCGGTACCGGATCCGAGAACCCCAAGGATGCACA	GATTCTGTGAGTAAGGTTACCGAATTCCATTTGTTGGACTTCTTGCGG	ATGTACGGTGTTCTTTTTTGGGTGGGGGGTGGGGGGTTAATGTTCTTGGAAAATGAAGATGTATTAATTAACAAGTGTTATGAATTGAATGGTGGGTTTGATTTTCTTTGTGCAGGTGAGAAGAAGAGCATAAACCCAGAGCTATGGCAGGCCTGCGCCGGTCCTCTGGTAAATCTACCCGCTGCTGGGACCCACGTTGTCTACTTTCCTCAAGGCCACAGTGAACAGGTTGCAGCATCTATGAAGAAAGATGTAGATGCTCAAATACCAAACTACCCAAACCTTCCATCAAAGTTAGTTTGTCTCCTTCACAATGTTACCCTGCATGCGGATCCTGAAACTGATGAAGTGTATGCACAAATGACACTGCAGCCAGTTCCTTCATTTGACAAGGAGGCA…	GAGAACCCCAAGGATGCACAGCCTGAACTCTCAACATCAATGGTTTCCCAATCTTTTGGAGTTCCTGATATGGCCTTCAATTCAATTGATTCTACCATAAATGAAGACAGCTTCATGAATAGAGGTGCCTGGGCACCACCACCTCAAATGCCTCGTTTGCGGACATATACCAAGGTATACAAGCGCGGTGCTGTTGGAAGATCAATTGATATCGCACGTTACTCGGGGTATGAAGAGCTTAAACAAGATTTAGCTCGGAGATTTGGTATAGAGGGACAGCTGGAGGACAGACAAAGGATAGGATGGAAGCTTGTCTATGTGGATCATGAGAATGATGTTCTGCTAGTTGGTGATGACCCTTGGGAGGAATTTGTGAACTGTGTCCGCTGCATCAAGATT…
Peaxi162Scf00287g00193.1 (PhARF5)	GTGAGCTCGGTACCGGATCCCAGTCTCAAATTACATCAGCTAGCCT	GATTCTGTGAGTAAGGTTACCGAATTCATTCAGCAGCCCCTCAAGTCC	ATGGGTTCTGTTGAAGAAAAGGTTAAGCCAGGAAGTTTGGTTAGTGGAGCACATACTCTACTTGAAGAAATGAAGTTATTGAAAGAAATGCAGGATCATTCTGGAGCAAGGAAGCTAATAAATTCTGAGCTGTGGCATGCTTGTGCTGGACCACTTGTAACATTGCCTCAAGTTGGAAGTCTTGTGTACTACTTCCCACAGGGGCACAGTGAACAGGTGGCAGTTTCCACTAATAGAACAGCAACTTCACAGATACCTAATTATCCAAATCTTGCTTCTCAGTTGTTGTGCCAAGTTCACAATGTTACCCTACATGCAGATAAAGAGACAGATGAAATCTATGCCCAAATGAGCCTTCAACCTGTGAATTCTGAGAAAGATGTCTTCCCCATTCCAGAC…	CAGTCTCAAATTACATCAGCTAGCCTGGCAGATTCACATTTTTCTGTCCAAGAATTTGCTGACCACTCAGGTGGTGCATCATCTAGCAATGTAAATTTTGATGAAAATCTTTTGCAGAATAGTTCATGGCAGCAAGTAGCCCCACGTGTGCGGACATATACAAAGATTCAAAAGGCTGGATCTGTAGGAAGATCAATTGATGTCTCCGGTTTTAAAAATTATGATGAATTGCGCTCTGAGATTGAAAGAATGTTTGGACTTGAGGGGCTGCTGAAT
Peaxi162Scf00099g00127.1 (PhARF3)	GTGAGCTCGGTACCGGATCCCTTTCAAGCTCTCCTTATGGGAGA	GATTCTGTGAGTAAGGTTACCGAATTCAAATGTCATCTCTAGACCATGTGA	ATGATTGATCTGAATACTGTGGATAATAACGATGATGACGTCGGAGATTCTCCGGCGGCGTCGGTGTGTATGGAGCTGTGGCATGCGTGTGCTGGACCCTTGATATCTCTGCCTAAGAAAGGAAGTGCTGTGGTGTACTTACCACAAGGTCACTTGGAACATCTCTCTGAGTACCCGCCCGTAGTGTATAATAATCTCCGCCCTCATGTTTTCTGCCGCGTCGTTGACGTCAACCTACAAGCGGATACTGTGAATGATGAGGTTTATGCACAAGTCTCACTGGTTCCAGATAATCAGCAGATTGAGCAGAAATGGAGGGATGGCGACATCGATGCGGATACTGAAGAGGAAGATTTAGAAGGTGCTGGAAAATCAACAACACCACACATGTTCTGCAAG…	TTTCAAGCTCTCCTTATGGGAGAGGTCAAGCTGGTGTCCAAGTGCAGGAGAAAAGTGGGGCTGGTGTTATTGTCGGTATTCAGGTTTCGAGCCACGGAAACAGGTGGCCACCTCCAAATCAGGATAATCATACTCATCCCAATCCAACTTCTCTTGTCCGAGCATCATCCCCACCTTCTATGCTTGCTTTTCAGCATCCAAGCCCTCCAGTTTCCAAATTCCAGGCAATGTTCAATCATAAACATGGGAAGTTTGAGACTGGCAGCCAGGCTTCTGCAGATATGTCTGAGAATAGTAATAGGGATCTTGTATCTGACTCACACGCTGAGGGCATTAGTATGAAGGAAGATACTCAACAAATCAGTTCGTTTGGTTTCTTAAAGGAGCAAAAGCAAGCGC…
Peaxi162Scf01011g00014.1 (PhARF16a)	GTGAGCTCGGTACCGGATCCTTTGGGGTTAAAACATCGGAGA	GATTCTGTGAGTAAGGTTACCGAATTCAAGGACAAAATAGCATCAAAGAAATC	ATGATTAATATTATGAATCCAGTGAACAAACCTATGAATGAAGTGGAGAAAAGTTTAGAACCTCAGTTATGGCATGCTTGTGCTGGTGGGATGGTCCAAATGCCACCAGTGAACTCAAAAGCTTTTTACTTTCCTCAAGGCCATGCTGAACATGCCCACAAGAATGTTGATTTTGGGGGTTTCCCTAAAATTCCACCACTCATTCTTTGTAGGGTGTCAGCTATAAGGTACTTGGCTGATACTGACACTGATGAGGTCTTTGCCAAGATAAGGTTGGTTCCTTTGAAAGGCAATGAATCTGATGTTGAAGATGATGTTGGGTTTCTTGGTTTTGATAATAAGAATGAGAATCAAGACAAACCTAATTCATTTGCTAAGACATTGACACAGTCTGATGCA…	TTTGGGGTTAAAACATCGGAGATGCTAAGCAATGTGCTTTACCAAGACTTCACTGGAGCTGTTAAGCACGCTGGAGATGAACCGTTCAGTCAGTTTGTGAAGATGGCAAGAAGGCTTACCATCTTAACGGATTCTGGCAGCGATAACATACGGAGATAGATAGAGATTGATTGATCTTGATCCTTGCTTGTTAAATGTACAGTTGATTGCTACAGTAGTAGTTTCAACCTACTTTTTTTTTCCTGTTTTCACTTTTAAGTTGAAGGGGATATGTCCTTCAACCAGTTTGTTGCTATTTTCAATCTACCTGGATTTCTTTGATGCTATTTTGTCCTT
Peaxi162Scf00351g00221.1 (PhARF4)	GTGAGCTCGGTACCGGATCCAGCTGCAAAGTGTAGCTCGTCACAA	GATTCTGTGAGTAAGGTTACCGAATTCAGGAGCGGAGGGTTCTTTTGTCAA	ATGGAAATTGATTTGAATCATGAAGTAAGTGAAGTAGAGAAGAATGCATGTTGTAATAATGGAGAATGTGACAAAGGAGGTGGAAGTTGTGTTAATTGTACTTTGTCCACTTCCACTTCTTCATGTTCTTCAAATGCATCTTCTTCTTCTACTTCTCTTGCTACTTCCTCAATTTACATGGAGCTTTGGTATGCTTGTGCTGGCCCTCTTACTTGTTTACCCAAGAAAGGAAATGTAGTTGTCTATTTCCCTCAAGGTCATATGGAGGAAGCTGCTTCTAGCTCTCCTTTTTCACCTATGAAAATGGATTTGCCTACTTTTGGTCTTCACCCTCAGATCTTCTGTAGAGCAAATAAAGAAAATGATGAGGTTTATACACAGCTCAGTCTTCTCCCTCTT…	AGCTGCAAAGTGTAGCTCGTCACAATCTCATGCCAAATGGTATAGAGAACATAGTTGTTGGTGACTTTGTGAAAACTCAGCCTCCAACTACCTACACAGGCTTTCTGGAATCCAATAGGTTTCCAAAGGTCTTGCAAGGTCAAGAAATTTGCTCGTTAAGATCCCTTACTGGAAAAGGTGATGTTAACTTTGGTGCTTGGGGAAAACCTGAATTTGGTTGCAACATTTTCAGCACATATCAGAAGCCGAAAACCAATTTCTATCCTCTTGCTTCTGAAGGGGTGAGGAATATGTTTTTACCTTACAATGCGATGTATAGAGCTGGACAAGAACCAGTTTTGCACTCCTACAATACCAACTTCCAAAGAGAAAATCCTACCGTTAACCAGACTTTAACAC…
Peaxi162Scf00074g00537.1 (PhARF11)	GTGAGCTCGGTACCGGATCCCTGCTCTATAAGTTGAATCACTTTGTCA	GATTCTGTGAGTAAGGTTACCGAATTCCTTCTACAATGACACATGAATATTTACAGA	AAACTTTTATGTTCTTTGAACTAGTTCTTGATTAACAATTCTGGGGTCTCATTTGGGATTGCAACAAAATCTCATATCGGTAGCTGAAAAGTTTGTAACAGAACAATTTCATGGCGAATAATGGATGTTACCAGTTTCAACAACAGAGTAATTTTTCAGCTGAAGTTTCAGGTAAGGATGATTTGTATCAAGAGTTATGGAAATTATGTGCTGGTCCATTAGTAGATGTTCCAAAAGAAGGAGAAAAAGTTTATTATTTTCCACAAGGTCACATGGAGCAATTGGAAGCATCAATTAATCAGGAGTTGAATCACAAGATTCCATCATTCAATCTGCAACCAAAGATTCTCTGTCGTGTTATTCACATTCAGCTCAAGCAAACCGAGCCAACTAGTCCAG…	CTGCTCTATAAGTTGAATCACTTTGTCATCTCTTCGACTTCAATGTCACGGGAAAAAAGAAGGGTGTTAACATAGCACGACATAGAAGCAAGCTTCTTTCTCATTCTTTTATGTTAGGCTGTTGGAGTGAGTCGTCGTTGTGCCATCAAGAAGATCAAGGAAATAGCTACTAGTTCATGCTCGATTTTGAGAGCGGCCAAGTAATTAACTTCTTGTATTAGGATCAACTAGTATAGGTATAGTATTAGGAGTTGTGTATAGTTAATGTTAATGGTGTTTCTAATGGGGGAGTCTTGTGGTTTGTAGTGTTCTATTTGTCTATCTGTAAATATTCATGTGTCATTGTAGAAG
Peaxi162Scf00784g00045.1 (PhARF8)	GTGAGCTCGGTACCGGATCCGTGCAGAAACTGGGAAAGGAAG	GATTCTGTGAGTAAGGTTACCGAATTCGGCTTCTCCTGCTACAACAAGATT	ATGAAGCTTTCAACATCAGGAATGGGTCAGCAAGCTCATGAAGGAGATAAAAAGTGTTTGAACTCTGAGCTATGGCATGCTTGTGCTGGTCCTCTGGTGTGCCTACCAACAGTAGGAAGTCGTGTGGTTTACTTTCCTCAGGGTCATAGTGAACAGGTAGCAGCAACAACTAATAAAGAAGTTGATGCTCATATACCTAATTACCCCAATTTGCCGCCACAGTTGATCTGTCAACTCCACAATGTGACAATGCATGCAGATGTTGAAACAGACGAAGTATATGCTCAAATGACTTTGCAGCCCTTGACGCCGGTACTCTTGAATGATACTACTACTATTTTTGCATCAACTCTTGTGAATTGGGTGACAGATATTTGTGTTGGATTTCAGGAAGAACAA…	GTGCAGAAACTGGGAAAGGAAGAGGCTGAATCACTGAATCGTGGGGCGCTTGAAAGGATGAGCAGCACTAATGCTGATGATCGAGATCTTGTTTCTGGAATGCCATCTCTTGGATCACTCGAGTACTGATTCTCTCCTTCCCAAGGGGATTTGATAATTCAAAATTCTCTTATCCTGGATTCTTTAGTTTTCGACTAATTGGTCCATCTCCCATCCGTATGTTGTATTTTTTATTTCAATCTTGTTGTAGCAGGAGAAGCC
Peaxi162Scf00465g00051.1 (PhARF6a)	GTGAGCTCGGTACCGGATCCCCTCAAGAGGTTCAGCAAATGG	GATTCTGTGAGTAAGGTTACCGAATTCTAAACAAGTTTCTGAAAAAGCTTTTAGC	ATGAGGATTTCTTCTGCTGGATTCAGTCAACAGTCTCCTGAAGGAGAAAAGAAATGTTTAAATTCTGAACTATGGCATGCATGTGCTGGCCCTCTTGTTTCCTTACCAGCTCTTGGGAGCAGGGTGGTGTATTTTCCCCAGGGGCATAGTGAGCAGGTTGCTGCATCCACAAACAAGGAAGTGGATGCTCATACTCCCAATCATCCAAGCTTAAACCCGCAACTTATCTGTCAGCTTCACAATGTGACTATGCATGCTGATGTGGAGACAGATGAGGTTTATGCTCAAATGACCTTGCAACCTTTAAGCCCTGAAGAGCAAAAGGAGGCATCTTTCCTTCCTGTAGACTTGGGTATCCCCAACAAACAGCCAACAAATTACTTCTGTAAAACATTGACA…	CCTCAAGAGGTTCAGCAAATGGGAAAACAAGGTCTTGAGCTTCTGAAGTCAGTTTCCATGTCTAAGTTATCCAATGGGATTTACGATGACTTTGTGAACCACCCAGAATCTCGCAATATTACATCTGGCATCACGTGTATCGGTGCTCTTGATTACTAGAAACGTCACTTGTTAAGAGATTGCTCCTTCTATAACATTGACAGTTTATGAAACTGTCACCTAATGGAAGGAGGGACTGGTTAGTTCAAGCTAAAAGCTTTTTCAGAAACTTGTTTA
Peaxi162Scf01168g00016.1 (PhARF2a)	GTGAGCTCGGTACCGGATCCCGTTTCCTCCTAATTGAGGTTTATAA	GATTCTGTGAGTAAGGTTACCGAATTCTTAACAGTAGACAAGTCCCCGTGT	ATGGCTACTTCTGATAGTGGCCGGAATGCTCCCGGCACCGGAACAGTTGATGCTGAGAAGGCGTTGTACACGGAGCTATGGCGAGCATGTGCAGGTCCACTTGTGACAGTTCCACAGGAGGGAGAGCTAGTCTTCTATTTCCCACAAGGTCATATTGAGCAGGTTGAAGCATCAACCAATCAAGCGTCAGACCAGCAGATGCCAGTGTATAATCTTCCTGCTAAGATCCTCTGCCGTGTCATTAACGTCCTGTTAAAGGCTGAACCAGATACTGATGAGGTGTACGCACAAGTGACTTTGATGCCGGAACCAAATCAAGATGAGAATGCAGTACCGAAGGAACCGACGCCCCCTCCTCCACCACGATTCCATGTACACTCTTTTTGTAAGACACTAACA…	CGTTTCCTCCTAATTGAGGTTTATAAATTCTGCGGCTAAGACTACATCCACTCAGCTGTTGCTTTTTTGGGGATTTCTCAAGGTAGTAACCTGCCATATCAAGTCCCTTTAACTTCTGGATGACTGGTCTCTCCATATAGATACAGCTTCAGTCTTTTGCAGTTTCAACCCCTTTTTGGAGCCAACTTATGATGACTTGCCTATACACCAGTACATAAATTATCAGCCTGGTTATAATCTTGTTATTGCTTATTTCGGCATGTACATACGCAGTTTTATAGTTCCTCATGTAGCTCTAGATGTAAATACTAAAAAGTTGATACACGGGGACTTGTCTACTGTTAA
Peaxi162Scf00345g00027.1 (PhARF18)	GTGAGCTCGGTACCGGATCCTCTAGTGAGGAGGTGAAGAAGATGAG	GATTCTGTGAGTAAGGTTACCGAATTCTACAGACTAAACAATCAATCCCCACA	ATGTCATATGATAATTGTGAAGCGTTTCAGCTAGCCTACAAAACTAAAAAAGGTATGGGAAGTGATGATTTGTATACAGAGTTGTGGAAGGCTTGTGCAGGGCCTTTAGTCGATGTTCCTCGGGCTGGAGAACGAGCTTACTACTTTCCACAGGGTCACATAGAACAATTAGAGGCGTCGACAAATCAAGCTTTGAACCAACAAATTCCTCAGTTTAATCTTCCTTCTAAGATACTCTGTCGCGTTGTTCACGTCCAGTTACGGGCGGAGACCGAGACTGATGAAGTCTATGCCCAAATCACTTTGCACCCTGAGGCAGAGCAAGAGGAACCTTCTAGTCCTGATCCATGCCCACCTGATCAGCCAAAACAATCCGTTCAGTCATTCTGCAAGATTTTA…	TCTAGTGAGGAGGTGAAGAAGATGAGTCCTAGATGTAAGCTTCCTATTTTATCATTAGAAGGTGAAGGAACAATGCCGAGTGTAGATTCAGGGCTAAAATCTGAAGGATGACGAAACTTGCCCCGCTTCTTGTTGATATTAGGCCACAAATGTATAATGGTAAAAGGCTTAACGAATAGACGTGTTTTTTTTTCTTAACTATCTTTTTATTTTCCTGTTTCTCTTCTGGTATAAAAGAATGAGGAAGGGTGTGGAGTTTATGATAGTAGGAGAGTATTAAGGAACTAGATTCGTGGATTAATGTTGGACTATGCTAATCTTGTAGTGAAGAAACTTGGTGAAGGTTAGTTCTGGAAATTGTGAATATCTTTGTTGTTGTGACAGGTTTTGTGGGGATTG…
Peaxi162Scf00045g00237.1 (PhARF6b)	GTGAGCTCGGTACCGGATCCCCCAAGCAAACAGCCAACAAAT	GATTCTGTGAGTAAGGTTACCGAATTCCCAGATGAAAATGACTGAATCAC	TATTTGGAGTTGTTTGGAGTTAGATTATGGTGGTTTAAAGCTGGTAATTTGGATCTTTCTTGGTGTAAAGATTAGATTAGTATTCAAGATTTTGTAAAGTTGGTATCTTTTGAGGTGTTTGGGGTGAAGAAGAGCCAGAGCTGATGAAGCTGAAAGCTTTTGAGCTTTGTAGTGGAACAGGTTTTGGTTGATTAATTTTCTTTTTTCCAAGTGAAGTATATCTTCATATTTCTCTTAATTATTGAGGGTGAAGCTATATTGGCTGTTTCTTAGGTTCTTTCTTTAGTGGCTTCAAATTAAGACTAGTGTTGAAGTAGCAGAAATGAGGCTTTCTTCTGCTGGTTTAAATCAGCAGTCTCCTGAAGAGGAGAATAAATGTTTGAATTCTGAGCTTTGGCA…	CCCAAGCAAACAGCCAACAAATTACTTCTGTAAAACATTGACAGCAAGCGACACAAGTACTCATGGTGGATTTTCAGTACCTCGGCGTGCAGCAGAGAAAGTTTTTCCTCCATTGGACTACTCTCAGCAACCTCCTGCGCAAGAGTTGATTGCTAGGGATCTGCATGACAATGAGTGGAAATTTAGACATATTTTTAGGGGTCAGCCCAAGAGGCATCTTCTTACCACTGGTTGGAGTGTGTTTGTAAGTGCAAAAAGACTTGTTGCTGGTGATTCAGTCATTTTCATCTGG
Peaxi162Scf00011g01847.1 (PhARF1a)/Peaxi162Scf00152g01635.1 (PhARF1b)	GTGAGCTCGGTACCGGATCCACCCGTTCTGAAGTTCCGTC	GATTCTGTGAGTAAGGTTACCGAATTCCATGCTGCAGAACTCATGCC	ATGGCACACCTTGCTGCAAATCATTTTGGTGGTGGGACTCATCCAGGTGCTCCAAATGATGCATTATACAAGGAACTCTGGCATGCCTGTGCTGGACCTCTTGTAACAGTTCCTCGTGAAGGGGAACGGGTTTATTATTACCCACAAGGTCACATGGAACAGCTTGAAGCATCGACACATCAGGGATTAGACCAACAACTTCCTTCTTTCAATTTGCCTGCTAAAATTTTATGCAAAGTGATGAATATTCATCTTCGGGCTGAGCCAGATACAGATGAGGTGTATGCACAGATAACACTGCATCCTGAACAAGATCAAGGGGAGATCACAAGCCCTGATCCTCCTCTCCCTGAACCACAAAAGTGCACTATCCATTCGTTTTGCAAGACTCTTACTGCG…	ACCCGTTCTGAAGTTCCGTCAGTAAGTTGTGAGCCTGAAAAGTCATCTCTGCGGTCTCCACACGAGTCCCAAAGCAAACAAATTCGGAGTTGCACTAAGGTTCATATGCAAGGAAAGGCAGTTGGGAGAGCGGTTGATCTCACGAGATTAGATAGTTATGAAGATCTGCTCAAGAAATTGGAGGAGATGTTTGAGATTGAAGGTGAACTTTGTGGATCTACCAAGAAATGGCAAGTGGTCTACACAGATGATGAGGATGACATGATGATGGTTGGAGATGATCCATGGCATGAGTTCTGCAGCATG
Table S2 Primer sequences used in qPCR
Gene	Forward primer (5′→3′)	Reverse primer (5′→3)
Peaxi162Scf00320g00212.1	GTGCAGGTGAGAAGAAGAGCA	ATCCGCATGCAGGGTAACAT
Peaxi162Scf00287g00193.1	CTTACCACCGGTTGGAGCAT	TCTATTAGCAGCAGCGTGGG
Peaxi162Scf00954g00314.1	ATGCCAGATGGTGATTAT	CAGATAGGGAGTTCAAGTAG
PCYP	AGGCTCATCATTCCACCGTGT	TCATCTGCGAACTTAGCACCG
Table S3 Primer sequences used for constructing vector 1403
Gene	Forward primer (5′→3′)	Reverse primer (5′→3)
Peaxi162Scf00320g00212.1	AGATCTCGAGCTCAAGCTTCGAATTCAATGTACGGTGTTCTTTTTTGGGTG	CGGACTCTAGACTAGGTGGATCCCACATTCCCCCCATCCGA
Peaxi162Scf00287g00193.1	AGATCTCGAGCTCAAGCTTCGAATTCAATGGGTTCTGTTGAAGAAAAGGTT	CGGACTCTAGACTAGGTGGATCCCTCCCAAGGATCATCTCCAACTA

## Sheet: Sheet2
Table S4 Summary of sequencing reads after filtering and quality metrics of unigenes
Sample	Biological replicate	Total raw reads (Mb)	Total clean reads (Mb)	Clean reads Q20 (%)	Clean reads ratio (%)	GC_pct
pTRV2_GFP	pTRV2_GFP_1	40.02	39.43	99.11	98.5257	41.7
	pTRV2_GFP_2	42.5	41.79	98.95	98.3294	41.67
	pTRV2_GFP_3	46.03	45.36	99.02	98.5444	41.8
pTRV2_PhARF5	pTRV2_PhARF5_1	44.6	43.63	99.02	97.8251	41.99
	pTRV2_PhARF5_2	43.13	42.27	99.06	98.006	42
	pTRV2_PhARF5_3	45.13	44.15	99.03	97.8285	42.09
pTRV2_PhARF19a	pTRV2_PhARF19a_1	43.78	43.06	98.98	98.3554	42.16
	pTRV2_PhARF19a_2	43.84	42.97	98.97	98.0155	42.23
	pTRV2_PhARF19a_3	42.62	41.91	99.04	98.3341	42.28

## Sheet: Sheet3
Supplementary Table S5. GO terms of common UP DEGs between PhARF5-silenced petunias and controls
Category	GO	Terms	GeneRatio	pvalue	padj	Gene Number	gene ID
BP	GO:0015979	photosynthesis	0.0337079	5.67e-17	2.37e-14	45	Peaxi162Scf00232g01129/Peaxi162Scf00359g01218/Peaxi162Scf00019g00219/Peaxi162Scf00642g00013/Peaxi162Scf00535g00528/Peaxi162Scf00841g00210/Peaxi162Scf00267g01017/Peaxi162Scf00043g00067/Peaxi162Scf01257g00019/Peaxi162Scf00101g00142/Peaxi162Scf00082g01216/Peaxi162Scf00045g02242/Peaxi162Scf01242g00025/Peaxi162Scf00207g00951/Peaxi162Scf00517g00118/Peaxi162Scf00015g00032/Peaxi162Scf00589g00517/Peaxi162…
BP	GO:0051704	multi-organism process	0.0194757	2.21e-06	0.000440388	26	Peaxi162Scf00282g00617/Peaxi162Scf00033g00218/Peaxi162Scf00257g00118/Peaxi162Scf00537g00517/Peaxi162Scf00537g00313/Peaxi162Scf00381g00221/Peaxi162Scf00007g00185/Peaxi162Scf00818g00126/Peaxi162Scf00000g00791/Peaxi162Scf00904g00476/Peaxi162Scf01574g00019/Peaxi162Scf00537g00516/Peaxi162Scf00007g01728/Peaxi162Scf00537g00419/Peaxi162Scf00560g00731/Peaxi162Scf00007g01729/Peaxi162Scf00583g00232/Peaxi162…
BP	GO:0032501	multicellular organismal process	0.023221	4.85e-06	0.000440388	31	Peaxi162Scf00033g00218/Peaxi162Scf00002g00717/Peaxi162Scf00257g00118/Peaxi162Scf00537g00517/Peaxi162Scf00537g00313/Peaxi162Scf00098g00134/Peaxi162Scf00381g00221/Peaxi162Scf00007g00185/Peaxi162Scf00818g00126/Peaxi162Scf00000g00791/Peaxi162Scf00904g00476/Peaxi162Scf00003g04336/Peaxi162Scf01574g00019/Peaxi162Scf00537g00516/Peaxi162Scf00258g00520/Peaxi162Scf00007g01728/Peaxi162Scf00537g00419/Peaxi162…
BP	GO:0000003	reproduction	0.0194757	6.77e-06	0.000440388	26	Peaxi162Scf00033g00218/Peaxi162Scf00257g00118/Peaxi162Scf00537g00517/Peaxi162Scf00537g00313/Peaxi162Scf00381g00221/Peaxi162Scf00007g00185/Peaxi162Scf00818g00126/Peaxi162Scf00000g00791/Peaxi162Scf00904g00476/Peaxi162Scf00003g04336/Peaxi162Scf01574g00019/Peaxi162Scf00537g00516/Peaxi162Scf00258g00520/Peaxi162Scf00007g01728/Peaxi162Scf00537g00419/Peaxi162Scf00560g00731/Peaxi162Scf00007g01729/Peaxi162…
BP	GO:0022414	reproductive process	0.0194757	6.77e-06	0.000440388	26	Peaxi162Scf00033g00218/Peaxi162Scf00257g00118/Peaxi162Scf00537g00517/Peaxi162Scf00537g00313/Peaxi162Scf00381g00221/Peaxi162Scf00007g00185/Peaxi162Scf00818g00126/Peaxi162Scf00000g00791/Peaxi162Scf00904g00476/Peaxi162Scf00003g04336/Peaxi162Scf01574g00019/Peaxi162Scf00537g00516/Peaxi162Scf00258g00520/Peaxi162Scf00007g01728/Peaxi162Scf00537g00419/Peaxi162Scf00560g00731/Peaxi162Scf00007g01729/Peaxi162…
BP	GO:0008037	cell recognition	0.0172285	1.16e-05	0.000440388	23	Peaxi162Scf00033g00218/Peaxi162Scf00257g00118/Peaxi162Scf00537g00517/Peaxi162Scf00537g00313/Peaxi162Scf00381g00221/Peaxi162Scf00007g00185/Peaxi162Scf00818g00126/Peaxi162Scf00000g00791/Peaxi162Scf00904g00476/Peaxi162Scf01574g00019/Peaxi162Scf00537g00516/Peaxi162Scf00007g01728/Peaxi162Scf00537g00419/Peaxi162Scf00560g00731/Peaxi162Scf00007g01729/Peaxi162Scf00583g00232/Peaxi162Scf00257g01624/Peaxi162…
BP	GO:0009856	pollination	0.0172285	1.16e-05	0.000440388	23	Peaxi162Scf00033g00218/Peaxi162Scf00257g00118/Peaxi162Scf00537g00517/Peaxi162Scf00537g00313/Peaxi162Scf00381g00221/Peaxi162Scf00007g00185/Peaxi162Scf00818g00126/Peaxi162Scf00000g00791/Peaxi162Scf00904g00476/Peaxi162Scf01574g00019/Peaxi162Scf00537g00516/Peaxi162Scf00007g01728/Peaxi162Scf00537g00419/Peaxi162Scf00560g00731/Peaxi162Scf00007g01729/Peaxi162Scf00583g00232/Peaxi162Scf00257g01624/Peaxi162…
BP	GO:0009875	pollen-pistil interaction	0.0172285	1.16e-05	0.000440388	23	Peaxi162Scf00033g00218/Peaxi162Scf00257g00118/Peaxi162Scf00537g00517/Peaxi162Scf00537g00313/Peaxi162Scf00381g00221/Peaxi162Scf00007g00185/Peaxi162Scf00818g00126/Peaxi162Scf00000g00791/Peaxi162Scf00904g00476/Peaxi162Scf01574g00019/Peaxi162Scf00537g00516/Peaxi162Scf00007g01728/Peaxi162Scf00537g00419/Peaxi162Scf00560g00731/Peaxi162Scf00007g01729/Peaxi162Scf00583g00232/Peaxi162Scf00257g01624/Peaxi162…
BP	GO:0044706	multi-multicellular organism process	0.0172285	1.16e-05	0.000440388	23	Peaxi162Scf00033g00218/Peaxi162Scf00257g00118/Peaxi162Scf00537g00517/Peaxi162Scf00537g00313/Peaxi162Scf00381g00221/Peaxi162Scf00007g00185/Peaxi162Scf00818g00126/Peaxi162Scf00000g00791/Peaxi162Scf00904g00476/Peaxi162Scf01574g00019/Peaxi162Scf00537g00516/Peaxi162Scf00007g01728/Peaxi162Scf00537g00419/Peaxi162Scf00560g00731/Peaxi162Scf00007g01729/Peaxi162Scf00583g00232/Peaxi162Scf00257g01624/Peaxi162…
BP	GO:0042221	response to chemical	0.0337079	0.000784966	0.013156	45	Peaxi162Scf00418g00810/Peaxi162Scf00848g00224/Peaxi162Scf00045g00237/Peaxi162Scf00314g00539/Peaxi162Scf00237g00110/Peaxi162Scf00683g00247/Peaxi162Scf00889g00021/Peaxi162Scf00153g00073/Peaxi162Scf00191g00064/Peaxi162Scf00009g01232/Peaxi162Scf00692g00414/Peaxi162Scf00013g00253/Peaxi162Scf00099g00127/Peaxi162Scf00565g00015/Peaxi162Scf00953g00001/Peaxi162Scf00362g00337/Peaxi162Scf00008g03316/Peaxi162…
CC	GO:0009579	thylakoid	0.101449	3.59e-21	1.69e-19	42	Peaxi162Scf00232g01129/Peaxi162Scf00359g01218/Peaxi162Scf00019g00219/Peaxi162Scf00642g00013/Peaxi162Scf00535g00528/Peaxi162Scf00841g00210/Peaxi162Scf00267g01017/Peaxi162Scf00043g00067/Peaxi162Scf01257g00019/Peaxi162Scf00101g00142/Peaxi162Scf00082g01216/Peaxi162Scf00045g02242/Peaxi162Scf01242g00025/Peaxi162Scf00207g00951/Peaxi162Scf00517g00118/Peaxi162Scf00015g00032/Peaxi162Scf00589g00517/Peaxi162…
CC	GO:0044436	thylakoid part	0.101449	3.59e-21	1.69e-19	42	Peaxi162Scf00232g01129/Peaxi162Scf00359g01218/Peaxi162Scf00019g00219/Peaxi162Scf00642g00013/Peaxi162Scf00535g00528/Peaxi162Scf00841g00210/Peaxi162Scf00267g01017/Peaxi162Scf00043g00067/Peaxi162Scf01257g00019/Peaxi162Scf00101g00142/Peaxi162Scf00082g01216/Peaxi162Scf00045g02242/Peaxi162Scf01242g00025/Peaxi162Scf00207g00951/Peaxi162Scf00517g00118/Peaxi162Scf00015g00032/Peaxi162Scf00589g00517/Peaxi162…
CC	GO:0009521	photosystem	0.0942029	6.4e-20	1.99e-18	39	Peaxi162Scf00232g01129/Peaxi162Scf00359g01218/Peaxi162Scf00019g00219/Peaxi162Scf00642g00013/Peaxi162Scf00535g00528/Peaxi162Scf00841g00210/Peaxi162Scf00267g01017/Peaxi162Scf00043g00067/Peaxi162Scf01257g00019/Peaxi162Scf00101g00142/Peaxi162Scf00082g01216/Peaxi162Scf00045g02242/Peaxi162Scf01242g00025/Peaxi162Scf00207g00951/Peaxi162Scf00517g00118/Peaxi162Scf00015g00032/Peaxi162Scf00589g00517/Peaxi162…
CC	GO:0034357	photosynthetic membrane	0.0966184	8.46e-20	1.99e-18	40	Peaxi162Scf00232g01129/Peaxi162Scf00359g01218/Peaxi162Scf00019g00219/Peaxi162Scf00642g00013/Peaxi162Scf00535g00528/Peaxi162Scf00841g00210/Peaxi162Scf00267g01017/Peaxi162Scf00043g00067/Peaxi162Scf01257g00019/Peaxi162Scf00101g00142/Peaxi162Scf00082g01216/Peaxi162Scf00045g02242/Peaxi162Scf01242g00025/Peaxi162Scf00207g00951/Peaxi162Scf00517g00118/Peaxi162Scf00015g00032/Peaxi162Scf00589g00517/Peaxi162…
CC	GO:0009523	photosystem II	0.057971	1.61e-12	3.03e-11	24	Peaxi162Scf00232g01129/Peaxi162Scf00359g01218/Peaxi162Scf00019g00219/Peaxi162Scf00535g00528/Peaxi162Scf00101g00142/Peaxi162Scf00082g01216/Peaxi162Scf00589g00517/Peaxi162Scf00128g00628/Peaxi162Scf00797g00002/Peaxi162Scf00263g00028/Peaxi162Scf01311g00019/Peaxi162Scf01311g00122/Peaxi162Scf01099g00035/Peaxi162Scf00724g00052/Peaxi162Scf00347g00071/Peaxi162Scf00006g00149/Peaxi162Scf01311g00120/Peaxi162…
CC	GO:0009538	photosystem I reaction center	0.0241546	4.75e-09	7.44e-08	10	Peaxi162Scf00642g00013/Peaxi162Scf00841g00210/Peaxi162Scf00267g01017/Peaxi162Scf00043g00067/Peaxi162Scf01242g00025/Peaxi162Scf00207g00951/Peaxi162Scf00517g00118/Peaxi162Scf00015g00032/Peaxi162Scf00034g00513/Peaxi162Scf00092g00145
CC	GO:0009654	photosystem II oxygen evolving complex	0.0362319	6.88e-09	9.24e-08	15	Peaxi162Scf00232g01129/Peaxi162Scf00359g01218/Peaxi162Scf00019g00219/Peaxi162Scf00535g00528/Peaxi162Scf00082g01216/Peaxi162Scf00589g00517/Peaxi162Scf00263g00028/Peaxi162Scf00347g00071/Peaxi162Scf00006g00149/Peaxi162Scf00222g00618/Peaxi162Scf00428g00063/Peaxi162Scf00257g00046/Peaxi162Scf00076g00226/Peaxi162Scf00071g00636/Peaxi162Scf00681g00436
CC	GO:0042651	thylakoid membrane	0.0386473	1e-08	1.18e-07	16	Peaxi162Scf00232g01129/Peaxi162Scf00359g01218/Peaxi162Scf00019g00219/Peaxi162Scf00535g00528/Peaxi162Scf00082g01216/Peaxi162Scf00589g00517/Peaxi162Scf00485g00109/Peaxi162Scf00263g00028/Peaxi162Scf00347g00071/Peaxi162Scf00006g00149/Peaxi162Scf00222g00618/Peaxi162Scf00428g00063/Peaxi162Scf00257g00046/Peaxi162Scf00076g00226/Peaxi162Scf00071g00636/Peaxi162Scf00681g00436
CC	GO:0009522	photosystem I	0.0338164	1.18e-08	1.24e-07	14	Peaxi162Scf00642g00013/Peaxi162Scf00841g00210/Peaxi162Scf00267g01017/Peaxi162Scf00043g00067/Peaxi162Scf01257g00019/Peaxi162Scf00045g02242/Peaxi162Scf01242g00025/Peaxi162Scf00207g00951/Peaxi162Scf00517g00118/Peaxi162Scf00015g00032/Peaxi162Scf00034g00513/Peaxi162Scf00092g00145/Peaxi162Scf00455g00046/Peaxi162Scf00527g00036
CC	GO:1990204	oxidoreductase complex	0.0362319	9.27e-07	8.71e-06	15	Peaxi162Scf00232g01129/Peaxi162Scf00359g01218/Peaxi162Scf00019g00219/Peaxi162Scf00535g00528/Peaxi162Scf00082g01216/Peaxi162Scf00589g00517/Peaxi162Scf00263g00028/Peaxi162Scf00347g00071/Peaxi162Scf00006g00149/Peaxi162Scf00222g00618/Peaxi162Scf00428g00063/Peaxi162Scf00257g00046/Peaxi162Scf00076g00226/Peaxi162Scf00071g00636/Peaxi162Scf00681g00436
CC	GO:0098796	membrane protein complex	0.108696	0.000295549	0.00213705	45	Peaxi162Scf00232g01129/Peaxi162Scf00359g01218/Peaxi162Scf00019g00219/Peaxi162Scf00642g00013/Peaxi162Scf00535g00528/Peaxi162Scf00841g00210/Peaxi162Scf00267g01017/Peaxi162Scf01102g00015/Peaxi162Scf00043g00067/Peaxi162Scf01257g00019/Peaxi162Scf00101g00142/Peaxi162Scf00082g01216/Peaxi162Scf00045g02242/Peaxi162Scf01242g00025/Peaxi162Scf00207g00951/Peaxi162Scf00517g00118/Peaxi162Scf00015g00032/Peaxi162…
CC	GO:0005618	cell wall	0.031401	0.00166979	0.00980999	13	Peaxi162Scf00393g00027/Peaxi162Scf00111g00013/Peaxi162Scf00610g00354/Peaxi162Scf00610g00361/Peaxi162Scf00111g10032/Peaxi162Scf00052g00210/Peaxi162Scf00111g00032/Peaxi162Scf00610g10361/Peaxi162Scf00111g00022/Peaxi162Scf00807g00217/Peaxi162Scf00337g00412/Peaxi162Scf00807g00214/Peaxi162Scf00722g00019
MF	GO:0046906	tetrapyrrole binding	0.0796371	1.78e-20	5.65e-18	158	Peaxi162Scf00064g01212/Peaxi162Scf01051g00002/Peaxi162Scf00096g00005/Peaxi162Scf00491g00110/Peaxi162Scf00312g00220/Peaxi162Scf01313g00013/Peaxi162Scf00262g01516/Peaxi162Scf00491g00038/Peaxi162Scf00288g00816/Peaxi162Scf00469g00822/Peaxi162Scf00073g02028/Peaxi162Scf00154g00926/Peaxi162Scf00286g00940/Peaxi162Scf00040g00423/Peaxi162Scf00071g90138/Peaxi162Scf00207g00623/Peaxi162Scf01328g00009/Peaxi162…
MF	GO:0020037	heme binding	0.078629	5.13e-20	8.13e-18	156	Peaxi162Scf00064g01212/Peaxi162Scf01051g00002/Peaxi162Scf00096g00005/Peaxi162Scf00491g00110/Peaxi162Scf00312g00220/Peaxi162Scf01313g00013/Peaxi162Scf00262g01516/Peaxi162Scf00491g00038/Peaxi162Scf00288g00816/Peaxi162Scf00469g00822/Peaxi162Scf00073g02028/Peaxi162Scf00154g00926/Peaxi162Scf00286g00940/Peaxi162Scf00040g00423/Peaxi162Scf00071g90138/Peaxi162Scf00207g00623/Peaxi162Scf01328g00009/Peaxi162…
MF	GO:0016705	oxidoreductase activity, acting on paired donors, with incorporation or reduction of molecular oxygen	0.0645161	6.2e-16	6.55e-14	128	Peaxi162Scf00096g00005/Peaxi162Scf00491g00110/Peaxi162Scf00312g00220/Peaxi162Scf00254g00619/Peaxi162Scf00491g00038/Peaxi162Scf00469g00822/Peaxi162Scf00073g02028/Peaxi162Scf00154g00926/Peaxi162Scf00286g00940/Peaxi162Scf00040g00423/Peaxi162Scf00071g90138/Peaxi162Scf00207g00623/Peaxi162Scf00911g00028/Peaxi162Scf00312g00310/Peaxi162Scf00062g00612/Peaxi162Scf00100g00151/Peaxi162Scf00459g00124/Peaxi162…
MF	GO:0005506	iron ion binding	0.0625	8.5e-14	6.74e-12	124	Peaxi162Scf00096g00005/Peaxi162Scf00491g00110/Peaxi162Scf00312g00220/Peaxi162Scf00491g00038/Peaxi162Scf00469g00822/Peaxi162Scf00073g02028/Peaxi162Scf00154g00926/Peaxi162Scf00286g00940/Peaxi162Scf00040g00423/Peaxi162Scf00071g90138/Peaxi162Scf00207g00623/Peaxi162Scf00911g00028/Peaxi162Scf00312g00310/Peaxi162Scf00062g00612/Peaxi162Scf00459g00124/Peaxi162Scf00002g00014/Peaxi162Scf00045g00725/Peaxi162…
MF	GO:0016758	transferase activity, transferring hexosyl groups	0.0488911	4e-08	1.76e-06	97	Peaxi162Scf00928g00232/Peaxi162Scf00045g01732/Peaxi162Scf00217g00008/Peaxi162Scf00393g00027/Peaxi162Scf00111g00013/Peaxi162Scf00003g00251/Peaxi162Scf00222g00418/Peaxi162Scf00700g00421/Peaxi162Scf00047g00336/Peaxi162Scf00393g00083/Peaxi162Scf00401g00329/Peaxi162Scf00393g00084/Peaxi162Scf00130g00620/Peaxi162Scf00610g00354/Peaxi162Scf00078g01015/Peaxi162Scf00610g00361/Peaxi162Scf00111g10032/Peaxi162…

## Sheet: Sheet4
Supplementary Table S6. GO terms of common DOWN DEGs between PhARF5-silenced petunias and controls
Category	GO	Terms	GeneRatio	pvalue	padj	Gene Number	gene ID
BP	GO:0009733	response to auxin	0.0245902	7.44086e-05	0.0237983	15	Peaxi162Scf00452g00055/novel.1134/Peaxi162Scf00464g00323/Peaxi162Scf00168g01124/Peaxi162Scf00311g00101/Peaxi162Scf00334g00610/Peaxi162Scf00311g00081/Peaxi162Scf01139g00013/Peaxi162Scf00362g01117/Peaxi162Scf00362g01042/Peaxi162Scf00124g01711/Peaxi162Scf00362g01191/Peaxi162Scf00464g00039/Peaxi162Scf00362g01118/Peaxi162Scf00038g00265
BP	GO:0006633	fatty acid biosynthetic process	0.0196721	0.000134075	0.0237983	12	Peaxi162Scf00922g00110/Peaxi162Scf00411g00062/Peaxi162Scf00814g00227/Peaxi162Scf00104g00816/Peaxi162Scf00310g00211/Peaxi162Scf00049g02410/Peaxi162Scf00361g00312/Peaxi162Scf00087g00513/Peaxi162Scf00467g00920/Peaxi162Scf00199g00018/Peaxi162Scf00238g00413/Peaxi162Scf03529g00006
BP	GO:0008610	lipid biosynthetic process	0.0393443	0.000230256	0.026127	24	Peaxi162Scf00218g00096/Peaxi162Scf00922g00110/Peaxi162Scf00411g00062/Peaxi162Scf00814g00227/Peaxi162Scf00104g00816/Peaxi162Scf00310g00211/Peaxi162Scf00049g02410/Peaxi162Scf00620g00831/Peaxi162Scf00314g00943/Peaxi162Scf00006g00522/Peaxi162Scf00361g00312/Peaxi162Scf00008g00817/Peaxi162Scf00745g00719/Peaxi162Scf00087g00513/Peaxi162Scf00354g00224/Peaxi162Scf01056g00247/Peaxi162Scf00467g00920/Peaxi162…
BP	GO:0009719	response to endogenous stimulus	0.0278689	0.000441582	0.026127	17	Peaxi162Scf00452g00055/Peaxi162Scf00954g00314/novel.1134/Peaxi162Scf00464g00323/Peaxi162Scf00168g01124/Peaxi162Scf00074g00537/Peaxi162Scf00311g00101/Peaxi162Scf00334g00610/Peaxi162Scf00311g00081/Peaxi162Scf01139g00013/Peaxi162Scf00362g01117/Peaxi162Scf00362g01042/Peaxi162Scf00124g01711/Peaxi162Scf00362g01191/Peaxi162Scf00464g00039/Peaxi162Scf00362g01118/Peaxi162Scf00038g00265
BP	GO:0009725	response to hormone	0.0278689	0.000441582	0.026127	17	Peaxi162Scf00452g00055/Peaxi162Scf00954g00314/novel.1134/Peaxi162Scf00464g00323/Peaxi162Scf00168g01124/Peaxi162Scf00074g00537/Peaxi162Scf00311g00101/Peaxi162Scf00334g00610/Peaxi162Scf00311g00081/Peaxi162Scf01139g00013/Peaxi162Scf00362g01117/Peaxi162Scf00362g01042/Peaxi162Scf00124g01711/Peaxi162Scf00362g01191/Peaxi162Scf00464g00039/Peaxi162Scf00362g01118/Peaxi162Scf00038g00265
BP	GO:0010033	response to organic substance	0.0278689	0.000441582	0.026127	17	Peaxi162Scf00452g00055/Peaxi162Scf00954g00314/novel.1134/Peaxi162Scf00464g00323/Peaxi162Scf00168g01124/Peaxi162Scf00074g00537/Peaxi162Scf00311g00101/Peaxi162Scf00334g00610/Peaxi162Scf00311g00081/Peaxi162Scf01139g00013/Peaxi162Scf00362g01117/Peaxi162Scf00362g01042/Peaxi162Scf00124g01711/Peaxi162Scf00362g01191/Peaxi162Scf00464g00039/Peaxi162Scf00362g01118/Peaxi162Scf00038g00265
BP	GO:0006631	fatty acid metabolic process	0.0229508	0.00056473	0.0286399	14	Peaxi162Scf00922g00110/Peaxi162Scf00411g00062/Peaxi162Scf00814g00227/Peaxi162Scf00104g00816/Peaxi162Scf00310g00211/Peaxi162Scf00049g02410/Peaxi162Scf00361g00312/Peaxi162Scf00087g00513/Peaxi162Scf00467g00920/Peaxi162Scf00199g00018/Peaxi162Scf00238g00413/Peaxi162Scf00254g00621/Peaxi162Scf00034g00027/Peaxi162Scf03529g00006
BP	GO:0006629	lipid metabolic process	0.0704918	0.00087242	0.0387136	43	Peaxi162Scf00218g00096/Peaxi162Scf00120g00814/Peaxi162Scf00922g00110/Peaxi162Scf00411g00062/Peaxi162Scf00814g00227/Peaxi162Scf00104g00816/Peaxi162Scf00310g00211/Peaxi162Scf00049g02410/Peaxi162Scf00620g00831/Peaxi162Scf00314g00943/Peaxi162Scf00320g00715/Peaxi162Scf00006g00522/Peaxi162Scf00361g00312/Peaxi162Scf01165g00215/Peaxi162Scf00008g00817/Peaxi162Scf00745g00719/Peaxi162Scf00450g00025/Peaxi162…
BP	GO:0006979	response to oxidative stress	0.0245902	0.0196877	0.285494	15	Peaxi162Scf00700g00026/Peaxi162Scf00595g00023/Peaxi162Scf00129g00814/Peaxi162Scf00328g00622/Peaxi162Scf00328g00618/Peaxi162Scf00416g00216/Peaxi162Scf00167g01330/Peaxi162Scf01054g00024/Peaxi162Scf00064g00738/Peaxi162Scf00394g00418/Peaxi162Scf00038g00734/Peaxi162Scf00331g01024/Peaxi162Scf00329g00911/Peaxi162Scf00066g00911/Peaxi162Scf00186g00118
CC	GO:0000786	nucleosome	0.0542169	0.00805863	0.201962	9	Peaxi162Scf01099g00002/Peaxi162Scf01350g00014/Peaxi162Scf00406g00210/Peaxi162Scf00263g00026/Peaxi162Scf00263g00004/Peaxi162Scf00037g00927/Peaxi162Scf00608g00918/Peaxi162Scf00469g00019/Peaxi162Scf00196g00048
CC	GO:0032993	protein-DNA complex	0.0542169	0.00898173	0.201962	9	Peaxi162Scf01099g00002/Peaxi162Scf01350g00014/Peaxi162Scf00406g00210/Peaxi162Scf00263g00026/Peaxi162Scf00263g00004/Peaxi162Scf00037g00927/Peaxi162Scf00608g00918/Peaxi162Scf00469g00019/Peaxi162Scf00196g00048
CC	GO:0044815	DNA packaging complex	0.0542169	0.00898173	0.201962	9	Peaxi162Scf01099g00002/Peaxi162Scf01350g00014/Peaxi162Scf00406g00210/Peaxi162Scf00263g00026/Peaxi162Scf00263g00004/Peaxi162Scf00037g00927/Peaxi162Scf00608g00918/Peaxi162Scf00469g00019/Peaxi162Scf00196g00048
CC	GO:0000785	chromatin	0.0542169	0.0110664	0.201962	9	Peaxi162Scf01099g00002/Peaxi162Scf01350g00014/Peaxi162Scf00406g00210/Peaxi162Scf00263g00026/Peaxi162Scf00263g00004/Peaxi162Scf00037g00927/Peaxi162Scf00608g00918/Peaxi162Scf00469g00019/Peaxi162Scf00196g00048
MF	GO:0016746	transferase activity, transferring acyl groups	0.0386179	3.65502e-05	0.0060945	38	Peaxi162Scf00218g00096/Peaxi162Scf00922g00110/Peaxi162Scf00160g00833/Peaxi162Scf00411g00062/Peaxi162Scf00047g00128/Peaxi162Scf00814g00227/Peaxi162Scf00104g00816/Peaxi162Scf00141g00059/Peaxi162Scf00049g02410/Peaxi162Scf00548g00221/Peaxi162Scf00620g00831/Peaxi162Scf00020g00718/Peaxi162Scf00075g01420/Peaxi162Scf00008g02420/Peaxi162Scf00008g00817/Peaxi162Scf00087g00513/Peaxi162Scf00039g01234/Peaxi162…
MF	GO:0016798	hydrolase activity, acting on glycosyl bonds	0.0487805	4.4163e-05	0.0060945	48	Peaxi162Scf00074g00926/Peaxi162Scf00241g00420/Peaxi162Scf00117g01132/Peaxi162Scf00710g00528/Peaxi162Scf00382g00313/Peaxi162Scf00191g01426/Peaxi162Scf00016g00355/Peaxi162Scf00058g00138/Peaxi162Scf00140g01133/Peaxi162Scf00001g00333/Peaxi162Scf00400g00512/Peaxi162Scf00076g00414/Peaxi162Scf00037g01026/Peaxi162Scf00310g00710/Peaxi162Scf00013g00533/Peaxi162Scf00921g00257/Peaxi162Scf00059g01813/Peaxi162…
MF	GO:0046983	protein dimerization activity	0.0518293	8.97683e-05	0.00825868	51	Peaxi162Scf00922g00026/Peaxi162Scf00017g02115/Peaxi162Scf00591g00074/Peaxi162Scf00338g00912/Peaxi162Scf00209g00932/Peaxi162Scf00285g00230/Peaxi162Scf00777g00049/Peaxi162Scf00129g00321/Peaxi162Scf00236g00024/Peaxi162Scf00503g00417/Peaxi162Scf00016g00625/Peaxi162Scf00021g00015/Peaxi162Scf00980g00018/Peaxi162Scf00517g00518/Peaxi162Scf00228g00410/Peaxi162Scf00716g00024/Peaxi162Scf00406g00210/Peaxi162…
MF	GO:0004553	hydrolase activity, hydrolyzing O-glycosyl compounds	0.0447154	0.000217998	0.0150418	44	Peaxi162Scf00074g00926/Peaxi162Scf00241g00420/Peaxi162Scf00117g01132/Peaxi162Scf00710g00528/Peaxi162Scf00382g00313/Peaxi162Scf00191g01426/Peaxi162Scf00016g00355/Peaxi162Scf00058g00138/Peaxi162Scf00140g01133/Peaxi162Scf00001g00333/Peaxi162Scf00400g00512/Peaxi162Scf00076g00414/Peaxi162Scf00037g01026/Peaxi162Scf00310g00710/Peaxi162Scf00921g00257/Peaxi162Scf00059g01813/Peaxi162Scf00065g01129/Peaxi162…
MF	GO:0016747	transferase activity, transferring acyl groups other than amino-acyl groups	0.0304878	0.000361468	0.0168912	30	Peaxi162Scf00218g00096/Peaxi162Scf00922g00110/Peaxi162Scf00160g00833/Peaxi162Scf00411g00062/Peaxi162Scf00047g00128/Peaxi162Scf00814g00227/Peaxi162Scf00104g00816/Peaxi162Scf00049g02410/Peaxi162Scf00548g00221/Peaxi162Scf00008g00817/Peaxi162Scf00087g00513/Peaxi162Scf00039g01234/Peaxi162Scf00284g01042/Peaxi162Scf00003g00487/Peaxi162Scf00467g00920/Peaxi162Scf00271g00054/Peaxi162Scf00198g00710/Peaxi162…
MF	GO:0016790	thiolester hydrolase activity	0.00813008	0.000367199	0.0168912	8	Peaxi162Scf00071g00830/Peaxi162Scf00361g00312/Peaxi162Scf00001g00565/Peaxi162Scf00199g00018/Peaxi162Scf00146g00717/Peaxi162Scf00238g00413/Peaxi162Scf01110g00218/Peaxi162Scf00374g00114
MF	GO:0016741	transferase activity, transferring one-carbon groups	0.0315041	0.00083113	0.0327703	31	Peaxi162Scf00408g00846/Peaxi162Scf00316g00055/Peaxi162Scf00518g00430/Peaxi162Scf00084g00921/Peaxi162Scf06066g00003/Peaxi162Scf00045g02525/Peaxi162Scf01111g00012/Peaxi162Scf00089g00427/Peaxi162Scf00517g00518/Peaxi162Scf00354g00224/Peaxi162Scf00334g00114/Peaxi162Scf00456g00310/Peaxi162Scf00130g01318/Peaxi162Scf01022g00325/Peaxi162Scf00459g00835/Peaxi162Scf00428g00819/Peaxi162Scf00482g00411/Peaxi162…

## Sheet: Sheet5
Supplementary Table S7. GO terms of common UP DEGs between PhARF19a-silenced petunias and controls
Category	GO	Terms	GeneRatio	pvalue	padj	Gene Number	gene ID
BP	GO:0015979	photosynthesis	0.0330999	2.08227e-20	8.51649e-18	52	Peaxi162Scf00232g01129/Peaxi162Scf00359g01218/Peaxi162Scf00019g00219/Peaxi162Scf00642g00013/Peaxi162Scf00535g00528/Peaxi162Scf00841g00210/Peaxi162Scf00267g01017/Peaxi162Scf00043g00067/Peaxi162Scf01257g00019/Peaxi162Scf00101g00142/Peaxi162Scf00082g01216/Peaxi162Scf00045g02242/Peaxi162Scf01242g00025/Peaxi162Scf00207g00951/Peaxi162Scf00128g00628/Peaxi162Scf00517g00118/Peaxi162Scf01099g00035/Peaxi162…
BP	GO:0051704	multi-organism process	0.0222788	4.21739e-10	8.57945e-08	35	Peaxi162Scf00282g00617/Peaxi162Scf00257g00118/Peaxi162Scf00033g00218/Peaxi162Scf00537g00313/Peaxi162Scf00381g00221/Peaxi162Scf00007g01729/Peaxi162Scf00257g00139/Peaxi162Scf01574g00019/Peaxi162Scf00257g01624/Peaxi162Scf00121g01710/Peaxi162Scf00537g00517/Peaxi162Scf00879g00218/Peaxi162Scf00381g00038/Peaxi162Scf00555g00211/Peaxi162Scf00007g01728/Peaxi162Scf00000g00791/Peaxi162Scf00583g00232/Peaxi162…
BP	GO:0008037	cell recognition	0.0203692	1.46837e-09	8.57945e-08	32	Peaxi162Scf00257g00118/Peaxi162Scf00033g00218/Peaxi162Scf00537g00313/Peaxi162Scf00381g00221/Peaxi162Scf00007g01729/Peaxi162Scf00257g00139/Peaxi162Scf01574g00019/Peaxi162Scf00257g01624/Peaxi162Scf00121g01710/Peaxi162Scf00537g00517/Peaxi162Scf00879g00218/Peaxi162Scf00381g00038/Peaxi162Scf00555g00211/Peaxi162Scf00007g01728/Peaxi162Scf00000g00791/Peaxi162Scf00583g00232/Peaxi162Scf00324g00820/Peaxi162…
BP	GO:0009856	pollination	0.0203692	1.46837e-09	8.57945e-08	32	Peaxi162Scf00257g00118/Peaxi162Scf00033g00218/Peaxi162Scf00537g00313/Peaxi162Scf00381g00221/Peaxi162Scf00007g01729/Peaxi162Scf00257g00139/Peaxi162Scf01574g00019/Peaxi162Scf00257g01624/Peaxi162Scf00121g01710/Peaxi162Scf00537g00517/Peaxi162Scf00879g00218/Peaxi162Scf00381g00038/Peaxi162Scf00555g00211/Peaxi162Scf00007g01728/Peaxi162Scf00000g00791/Peaxi162Scf00583g00232/Peaxi162Scf00324g00820/Peaxi162…
BP	GO:0009875	pollen-pistil interaction	0.0203692	1.46837e-09	8.57945e-08	32	Peaxi162Scf00257g00118/Peaxi162Scf00033g00218/Peaxi162Scf00537g00313/Peaxi162Scf00381g00221/Peaxi162Scf00007g01729/Peaxi162Scf00257g00139/Peaxi162Scf01574g00019/Peaxi162Scf00257g01624/Peaxi162Scf00121g01710/Peaxi162Scf00537g00517/Peaxi162Scf00879g00218/Peaxi162Scf00381g00038/Peaxi162Scf00555g00211/Peaxi162Scf00007g01728/Peaxi162Scf00000g00791/Peaxi162Scf00583g00232/Peaxi162Scf00324g00820/Peaxi162…
BP	GO:0044706	multi-multicellular organism process	0.0203692	1.46837e-09	8.57945e-08	32	Peaxi162Scf00257g00118/Peaxi162Scf00033g00218/Peaxi162Scf00537g00313/Peaxi162Scf00381g00221/Peaxi162Scf00007g01729/Peaxi162Scf00257g00139/Peaxi162Scf01574g00019/Peaxi162Scf00257g01624/Peaxi162Scf00121g01710/Peaxi162Scf00537g00517/Peaxi162Scf00879g00218/Peaxi162Scf00381g00038/Peaxi162Scf00555g00211/Peaxi162Scf00007g01728/Peaxi162Scf00000g00791/Peaxi162Scf00583g00232/Peaxi162Scf00324g00820/Peaxi162…
BP	GO:0048544	recognition of pollen	0.0203692	1.46837e-09	8.57945e-08	32	Peaxi162Scf00257g00118/Peaxi162Scf00033g00218/Peaxi162Scf00537g00313/Peaxi162Scf00381g00221/Peaxi162Scf00007g01729/Peaxi162Scf00257g00139/Peaxi162Scf01574g00019/Peaxi162Scf00257g01624/Peaxi162Scf00121g01710/Peaxi162Scf00537g00517/Peaxi162Scf00879g00218/Peaxi162Scf00381g00038/Peaxi162Scf00555g00211/Peaxi162Scf00007g01728/Peaxi162Scf00000g00791/Peaxi162Scf00583g00232/Peaxi162Scf00324g00820/Peaxi162…
BP	GO:0032501	multicellular organismal process	0.0254615	9.37415e-09	4.79253e-07	40	Peaxi162Scf00257g00118/Peaxi162Scf00033g00218/Peaxi162Scf00098g00134/Peaxi162Scf00537g00313/Peaxi162Scf00381g00221/Peaxi162Scf00007g01729/Peaxi162Scf00013g02410/Peaxi162Scf00257g00139/Peaxi162Scf01574g00019/Peaxi162Scf00257g01624/Peaxi162Scf00121g01710/Peaxi162Scf00537g00517/Peaxi162Scf00046g00823/Peaxi162Scf00879g00218/Peaxi162Scf00381g00038/Peaxi162Scf00555g00211/Peaxi162Scf00007g01728/Peaxi162…
BP	GO:0000003	reproduction	0.0210057	2.94579e-08	1.20483e-06	33	Peaxi162Scf00257g00118/Peaxi162Scf00033g00218/Peaxi162Scf00537g00313/Peaxi162Scf00381g00221/Peaxi162Scf00007g01729/Peaxi162Scf00257g00139/Peaxi162Scf01574g00019/Peaxi162Scf00257g01624/Peaxi162Scf00121g01710/Peaxi162Scf00537g00517/Peaxi162Scf00879g00218/Peaxi162Scf00381g00038/Peaxi162Scf00555g00211/Peaxi162Scf00007g01728/Peaxi162Scf00000g00791/Peaxi162Scf00583g00232/Peaxi162Scf00324g00820/Peaxi162…
BP	GO:0022414	reproductive process	0.0210057	2.94579e-08	1.20483e-06	33	Peaxi162Scf00257g00118/Peaxi162Scf00033g00218/Peaxi162Scf00537g00313/Peaxi162Scf00381g00221/Peaxi162Scf00007g01729/Peaxi162Scf00257g00139/Peaxi162Scf01574g00019/Peaxi162Scf00257g01624/Peaxi162Scf00121g01710/Peaxi162Scf00537g00517/Peaxi162Scf00879g00218/Peaxi162Scf00381g00038/Peaxi162Scf00555g00211/Peaxi162Scf00007g01728/Peaxi162Scf00000g00791/Peaxi162Scf00583g00232/Peaxi162Scf00324g00820/Peaxi162…
BP	GO:0006261	DNA-dependent DNA replication	0.00700191	3.07662e-07	1.14394e-05	11	Peaxi162Scf01167g00115/Peaxi162Scf00036g00321/Peaxi162Scf00016g00233/Peaxi162Scf00347g00329/Peaxi162Scf00796g00120/Peaxi162Scf00691g00215/Peaxi162Scf00074g01028/Peaxi162Scf00128g01539/Peaxi162Scf00005g04713/Peaxi162Scf00238g00032/Peaxi162Scf00329g00814
BP	GO:0019684	photosynthesis, light reaction	0.00763845	7.5305e-05	0.00256665	12	Peaxi162Scf00019g00219/Peaxi162Scf00535g00528/Peaxi162Scf00589g00517/Peaxi162Scf00610g00313/Peaxi162Scf00074g00082/Peaxi162Scf00527g00036/Peaxi162Scf00132g00062/Peaxi162Scf00395g00711/Peaxi162Scf00092g01012/Peaxi162Scf00211g00222/Peaxi162Scf00007g00418/Peaxi162Scf00219g00048
CC	GO:0009579	thylakoid	0.0989691	3.28756e-25	1.38078e-23	48	Peaxi162Scf00232g01129/Peaxi162Scf00359g01218/Peaxi162Scf00019g00219/Peaxi162Scf00642g00013/Peaxi162Scf00535g00528/Peaxi162Scf00841g00210/Peaxi162Scf00485g00109/Peaxi162Scf00267g01017/Peaxi162Scf00043g00067/Peaxi162Scf01257g00019/Peaxi162Scf00101g00142/Peaxi162Scf00082g01216/Peaxi162Scf00045g02242/Peaxi162Scf01242g00025/Peaxi162Scf00207g00951/Peaxi162Scf00128g00628/Peaxi162Scf00517g00118/Peaxi162…
CC	GO:0044436	thylakoid part	0.0989691	3.28756e-25	1.38078e-23	48	Peaxi162Scf00232g01129/Peaxi162Scf00359g01218/Peaxi162Scf00019g00219/Peaxi162Scf00642g00013/Peaxi162Scf00535g00528/Peaxi162Scf00841g00210/Peaxi162Scf00485g00109/Peaxi162Scf00267g01017/Peaxi162Scf00043g00067/Peaxi162Scf01257g00019/Peaxi162Scf00101g00142/Peaxi162Scf00082g01216/Peaxi162Scf00045g02242/Peaxi162Scf01242g00025/Peaxi162Scf00207g00951/Peaxi162Scf00128g00628/Peaxi162Scf00517g00118/Peaxi162…
CC	GO:0034357	photosynthetic membrane	0.0948454	7.4651e-24	2.09023e-22	46	Peaxi162Scf00232g01129/Peaxi162Scf00359g01218/Peaxi162Scf00019g00219/Peaxi162Scf00642g00013/Peaxi162Scf00535g00528/Peaxi162Scf00841g00210/Peaxi162Scf00485g00109/Peaxi162Scf00267g01017/Peaxi162Scf00043g00067/Peaxi162Scf01257g00019/Peaxi162Scf00101g00142/Peaxi162Scf00082g01216/Peaxi162Scf00045g02242/Peaxi162Scf01242g00025/Peaxi162Scf00207g00951/Peaxi162Scf00128g00628/Peaxi162Scf00517g00118/Peaxi162…
CC	GO:0009521	photosystem	0.0907216	4.96697e-23	1.04306e-21	44	Peaxi162Scf00232g01129/Peaxi162Scf00359g01218/Peaxi162Scf00019g00219/Peaxi162Scf00642g00013/Peaxi162Scf00535g00528/Peaxi162Scf00841g00210/Peaxi162Scf00267g01017/Peaxi162Scf00043g00067/Peaxi162Scf01257g00019/Peaxi162Scf00101g00142/Peaxi162Scf00082g01216/Peaxi162Scf00045g02242/Peaxi162Scf01242g00025/Peaxi162Scf00207g00951/Peaxi162Scf00128g00628/Peaxi162Scf00517g00118/Peaxi162Scf01099g00035/Peaxi162…
CC	GO:0009523	photosystem II	0.0597938	9.45589e-17	1.58859e-15	29	Peaxi162Scf00232g01129/Peaxi162Scf00359g01218/Peaxi162Scf00019g00219/Peaxi162Scf00535g00528/Peaxi162Scf00101g00142/Peaxi162Scf00082g01216/Peaxi162Scf00128g00628/Peaxi162Scf01099g00035/Peaxi162Scf00589g00517/Peaxi162Scf00797g00002/Peaxi162Scf01311g00019/Peaxi162Scf01311g00122/Peaxi162Scf00263g00028/Peaxi162Scf01223g00010/Peaxi162Scf00257g00046/Peaxi162Scf00724g00052/Peaxi162Scf00347g00071/Peaxi162…
CC	GO:0042651	thylakoid membrane	0.043299	8.1274e-14	1.13784e-12	21	Peaxi162Scf00232g01129/Peaxi162Scf00359g01218/Peaxi162Scf00019g00219/Peaxi162Scf00535g00528/Peaxi162Scf00485g00109/Peaxi162Scf00082g01216/Peaxi162Scf00589g00517/Peaxi162Scf00263g00028/Peaxi162Scf01223g00010/Peaxi162Scf00257g00046/Peaxi162Scf00347g00071/Peaxi162Scf00076g00226/Peaxi162Scf00064g01321/Peaxi162Scf00681g00436/Peaxi162Scf00428g00063/Peaxi162Scf00222g00618/Peaxi162Scf00105g01429/Peaxi162…
CC	GO:0009654	photosystem II oxygen evolving complex	0.0391753	3.59697e-13	4.31636e-12	19	Peaxi162Scf00232g01129/Peaxi162Scf00359g01218/Peaxi162Scf00019g00219/Peaxi162Scf00535g00528/Peaxi162Scf00082g01216/Peaxi162Scf00589g00517/Peaxi162Scf00263g00028/Peaxi162Scf01223g00010/Peaxi162Scf00257g00046/Peaxi162Scf00347g00071/Peaxi162Scf00076g00226/Peaxi162Scf00064g01321/Peaxi162Scf00681g00436/Peaxi162Scf00428g00063/Peaxi162Scf00222g00618/Peaxi162Scf00105g01429/Peaxi162Scf00006g00149/Peaxi162…
CC	GO:0019898	extrinsic component of membrane	0.028866	1.80651e-11	1.89683e-10	14	Peaxi162Scf00359g01218/Peaxi162Scf00082g01216/Peaxi162Scf00263g00028/Peaxi162Scf01223g00010/Peaxi162Scf00257g00046/Peaxi162Scf00347g00071/Peaxi162Scf00076g00226/Peaxi162Scf00064g01321/Peaxi162Scf00681g00436/Peaxi162Scf00428g00063/Peaxi162Scf00222g00618/Peaxi162Scf00105g01429/Peaxi162Scf00299g00341/Peaxi162Scf00071g00636
CC	GO:1990204	oxidoreductase complex	0.0391753	1.34852e-09	1.25862e-08	19	Peaxi162Scf00232g01129/Peaxi162Scf00359g01218/Peaxi162Scf00019g00219/Peaxi162Scf00535g00528/Peaxi162Scf00082g01216/Peaxi162Scf00589g00517/Peaxi162Scf00263g00028/Peaxi162Scf01223g00010/Peaxi162Scf00257g00046/Peaxi162Scf00347g00071/Peaxi162Scf00076g00226/Peaxi162Scf00064g01321/Peaxi162Scf00681g00436/Peaxi162Scf00428g00063/Peaxi162Scf00222g00618/Peaxi162Scf00105g01429/Peaxi162Scf00006g00149/Peaxi162…
CC	GO:0009538	photosystem I reaction center	0.0206186	2.19484e-08	1.84366e-07	10	Peaxi162Scf00642g00013/Peaxi162Scf00841g00210/Peaxi162Scf00267g01017/Peaxi162Scf00043g00067/Peaxi162Scf01242g00025/Peaxi162Scf00207g00951/Peaxi162Scf00517g00118/Peaxi162Scf00015g00032/Peaxi162Scf00034g00513/Peaxi162Scf00092g00145
CC	GO:0009522	photosystem I	0.028866	8.93082e-08	6.8199e-07	14	Peaxi162Scf00642g00013/Peaxi162Scf00841g00210/Peaxi162Scf00267g01017/Peaxi162Scf00043g00067/Peaxi162Scf01257g00019/Peaxi162Scf00045g02242/Peaxi162Scf01242g00025/Peaxi162Scf00207g00951/Peaxi162Scf00517g00118/Peaxi162Scf00015g00032/Peaxi162Scf00034g00513/Peaxi162Scf00092g00145/Peaxi162Scf00527g00036/Peaxi162Scf00455g00046
CC	GO:0098796	membrane protein complex	0.107216	0.000159485	0.0011164	52	Peaxi162Scf00232g01129/Peaxi162Scf00359g01218/Peaxi162Scf00019g00219/Peaxi162Scf00642g00013/Peaxi162Scf00535g00528/Peaxi162Scf00841g00210/Peaxi162Scf00267g01017/Peaxi162Scf01102g00015/Peaxi162Scf00043g00067/Peaxi162Scf01257g00019/novel.3087/Peaxi162Scf00101g00142/Peaxi162Scf00082g01216/Peaxi162Scf00045g02242/Peaxi162Scf01242g00025/Peaxi162Scf00207g00951/Peaxi162Scf00128g00628/Peaxi162Scf00517g001…
CC	GO:0009507	chloroplast	0.0164948	0.000430078	0.00258047	8	Peaxi162Scf01099g00035/Peaxi162Scf01311g00019/Peaxi162Scf01311g00122/Peaxi162Scf01011g00215/Peaxi162Scf01311g00120/Peaxi162Scf00628g00053/Peaxi162Scf01311g00015/Peaxi162Scf15014g00002
CC	GO:0009536	plastid	0.0164948	0.000430078	0.00258047	8	Peaxi162Scf01099g00035/Peaxi162Scf01311g00019/Peaxi162Scf01311g00122/Peaxi162Scf01011g00215/Peaxi162Scf01311g00120/Peaxi162Scf00628g00053/Peaxi162Scf01311g00015/Peaxi162Scf15014g00002
MF	GO:0046906	tetrapyrrole binding	0.0752879	3.75452e-20	1.16015e-17	170	Peaxi162Scf00064g01212/Peaxi162Scf01051g00002/Peaxi162Scf00312g00220/Peaxi162Scf00154g00926/Peaxi162Scf00286g00940/Peaxi162Scf00154g01149/Peaxi162Scf00154g01150/Peaxi162Scf00016g01734/Peaxi162Scf00069g02237/Peaxi162Scf01328g00009/Peaxi162Scf00030g02222/Peaxi162Scf00312g00017/Peaxi162Scf00005g00318/Peaxi162Scf00491g00110/Peaxi162Scf01218g00211/Peaxi162Scf00985g00422/Peaxi162Scf00040g00423/Peaxi162…
MF	GO:0020037	heme binding	0.0744021	9.42369e-20	1.45596e-17	168	Peaxi162Scf00064g01212/Peaxi162Scf01051g00002/Peaxi162Scf00312g00220/Peaxi162Scf00154g00926/Peaxi162Scf00286g00940/Peaxi162Scf00154g01149/Peaxi162Scf00154g01150/Peaxi162Scf00016g01734/Peaxi162Scf00069g02237/Peaxi162Scf01328g00009/Peaxi162Scf00030g02222/Peaxi162Scf00312g00017/Peaxi162Scf00005g00318/Peaxi162Scf00491g00110/Peaxi162Scf01218g00211/Peaxi162Scf00985g00422/Peaxi162Scf00040g00423/Peaxi162…
MF	GO:0005506	iron ion binding	0.0642161	1.52422e-17	1.56995e-15	145	Peaxi162Scf00312g00220/Peaxi162Scf00154g00926/Peaxi162Scf00286g00940/Peaxi162Scf00154g01149/Peaxi162Scf00154g01150/Peaxi162Scf00069g02237/Peaxi162Scf00312g00017/Peaxi162Scf00491g00110/Peaxi162Scf01218g00211/Peaxi162Scf00040g00423/Peaxi162Scf00265g00412/Peaxi162Scf00695g00009/Peaxi162Scf00073g02028/Peaxi162Scf00092g00023/Peaxi162Scf00038g00211/Peaxi162Scf00049g01513/Peaxi162Scf00113g00024/Peaxi162…
MF	GO:0016705	oxidoreductase activity, acting on paired donors, with incorporation or reduction of molecular oxygen	0.0633304	3.81177e-17	2.94459e-15	143	Peaxi162Scf00284g01047/Peaxi162Scf00312g00220/Peaxi162Scf00154g00926/Peaxi162Scf00286g00940/Peaxi162Scf00154g01149/Peaxi162Scf00154g01150/Peaxi162Scf00069g02237/Peaxi162Scf00312g00017/Peaxi162Scf00491g00110/Peaxi162Scf01218g00211/Peaxi162Scf00040g00423/Peaxi162Scf00695g00009/Peaxi162Scf00073g02028/Peaxi162Scf00092g00023/Peaxi162Scf00038g00211/Peaxi162Scf00113g00024/Peaxi162Scf00003g00183/Peaxi162…
MF	GO:0043531	ADP binding	0.0274579	6.77777e-09	4.18866e-07	62	novel.2158/Peaxi162Scf01092g00129/Peaxi162Scf00739g00123/Peaxi162Scf00380g00518/Peaxi162Scf00392g00022/novel.618/Peaxi162Scf00382g00117/Peaxi162Scf00045g00643/Peaxi162Scf00064g00131/Peaxi162Scf00324g00517/novel.1470/novel.241/Peaxi162Scf00485g00043/Peaxi162Scf00818g00014/novel.836/Peaxi162Scf00392g00230/Peaxi162Scf00009g00081/Peaxi162Scf00019g00013/novel.240/Peaxi162Scf00003g04738/novel.1657/Peax…
MF	GO:0003700	DNA-binding transcription factor activity	0.0482728	1.3526e-06	6.96588e-05	109	Peaxi162Scf00503g00427/Peaxi162Scf00017g03246/Peaxi162Scf00009g00422/Peaxi162Scf00815g00348/Peaxi162Scf00245g00416/Peaxi162Scf00020g02337/Peaxi162Scf00907g00024/Peaxi162Scf00030g02412/Peaxi162Scf00022g00098/Peaxi162Scf00129g01043/Peaxi162Scf00732g00236/Peaxi162Scf00516g00423/Peaxi162Scf00953g00217/Peaxi162Scf00167g00082/Peaxi162Scf00007g00315/Peaxi162Scf00267g00038/Peaxi162Scf00740g00548/Peaxi162…
MF	GO:0001871	pattern binding	0.00974314	4.75177e-06	0.000183537	22	Peaxi162Scf00032g00420/Peaxi162Scf00450g00004/Peaxi162Scf01102g00005/Peaxi162Scf00141g00342/Peaxi162Scf00032g00422/Peaxi162Scf00391g00528/Peaxi162Scf00450g00033/Peaxi162Scf00149g00117/Peaxi162Scf00032g00419/Peaxi162Scf00014g00025/Peaxi162Scf00550g00443/Peaxi162Scf00032g00035/Peaxi162Scf00394g00915/Peaxi162Scf00344g01810/Peaxi162Scf00634g00516/Peaxi162Scf00344g00182/Peaxi162Scf00032g00326/Peaxi162…
MF	GO:0030247	polysaccharide binding	0.00974314	4.75177e-06	0.000183537	22	Peaxi162Scf00032g00420/Peaxi162Scf00450g00004/Peaxi162Scf01102g00005/Peaxi162Scf00141g00342/Peaxi162Scf00032g00422/Peaxi162Scf00391g00528/Peaxi162Scf00450g00033/Peaxi162Scf00149g00117/Peaxi162Scf00032g00419/Peaxi162Scf00014g00025/Peaxi162Scf00550g00443/Peaxi162Scf00032g00035/Peaxi162Scf00394g00915/Peaxi162Scf00344g01810/Peaxi162Scf00634g00516/Peaxi162Scf00344g00182/Peaxi162Scf00032g00326/Peaxi162…
MF	GO:0030246	carbohydrate binding	0.0199291	3.83802e-05	0.00129515	45	Peaxi162Scf00038g01528/Peaxi162Scf00540g00022/Peaxi162Scf00767g00521/Peaxi162Scf00076g01039/Peaxi162Scf00032g00420/Peaxi162Scf00450g00004/Peaxi162Scf01102g00005/Peaxi162Scf00918g00415/Peaxi162Scf00141g00342/Peaxi162Scf00527g00323/Peaxi162Scf00032g00422/Peaxi162Scf00391g00528/Peaxi162Scf00450g00033/Peaxi162Scf00149g00117/Peaxi162Scf01533g00025/Peaxi162Scf00328g00724/Peaxi162Scf00182g00101/Peaxi162…
MF	GO:0016758	transferase activity, transferring hexosyl groups	0.0420726	4.19142e-05	0.00129515	95	Peaxi162Scf00928g00232/Peaxi162Scf00474g00612/Peaxi162Scf00078g01015/Peaxi162Scf00286g01048/Peaxi162Scf00007g90222/Peaxi162Scf00488g00026/Peaxi162Scf00843g00012/Peaxi162Scf00393g00076/Peaxi162Scf00130g00620/Peaxi162Scf00393g00084/Peaxi162Scf00393g00083/Peaxi162Scf00815g00243/Peaxi162Scf00130g00727/Peaxi162Scf00130g00067/Peaxi162Scf00016g02111/Peaxi162Scf00008g04510/Peaxi162Scf00700g00421/Peaxi162…
MF	GO:0140110	transcription regulator activity	0.0487157	7.77182e-05	0.00218318	110	Peaxi162Scf00503g00427/Peaxi162Scf00017g03246/Peaxi162Scf00089g01020/Peaxi162Scf00009g00422/Peaxi162Scf00815g00348/Peaxi162Scf00245g00416/Peaxi162Scf00020g02337/Peaxi162Scf00907g00024/Peaxi162Scf00030g02412/Peaxi162Scf00022g00098/Peaxi162Scf00129g01043/Peaxi162Scf00732g00236/Peaxi162Scf00516g00423/Peaxi162Scf00953g00217/Peaxi162Scf00167g00082/Peaxi162Scf00007g00315/Peaxi162Scf00267g00038/Peaxi162…

## Sheet: Sheet6
Supplementary Table S8. GO terms of common DOWN DEGs between PhARF19a-silenced petunias and controls
Category	GO	Terms	GeneRatio	pvalue	padj	Gene Number	gene ID
BP	GO:0006979	response to oxidative stress	0.0320405	0.000141804	0.0317416	19	Peaxi162Scf00595g00216/Peaxi162Scf00129g00814/Peaxi162Scf00595g00023/Peaxi162Scf00700g00026/Peaxi162Scf00137g00228/Peaxi162Scf00328g00618/Peaxi162Scf00328g00622/Peaxi162Scf01054g00024/Peaxi162Scf00360g00011/Peaxi162Scf00394g00418/Peaxi162Scf00264g00214/Peaxi162Scf00416g00216/Peaxi162Scf00288g00816/Peaxi162Scf00064g00738/Peaxi162Scf00329g00911/Peaxi162Scf00186g00118/Peaxi162Scf00038g00734/Peaxi162…
BP	GO:0006629	lipid metabolic process	0.074199	0.000191792	0.0317416	44	Peaxi162Scf00218g00096/Peaxi162Scf00546g00419/Peaxi162Scf00922g00110/Peaxi162Scf00411g00062/Peaxi162Scf00310g00211/Peaxi162Scf00263g00228/Peaxi162Scf00620g00831/Peaxi162Scf00049g02410/Peaxi162Scf00395g00062/Peaxi162Scf00015g01122/Peaxi162Scf00131g00715/Peaxi162Scf00087g00513/Peaxi162Scf00745g00719/Peaxi162Scf00320g00715/Peaxi162Scf00362g00046/Peaxi162Scf00585g00071/Peaxi162Scf00008g00817/Peaxi162…
BP	GO:0008610	lipid biosynthetic process	0.0387858	0.000436211	0.0481286	23	Peaxi162Scf00218g00096/Peaxi162Scf00546g00419/Peaxi162Scf00922g00110/Peaxi162Scf00411g00062/Peaxi162Scf00310g00211/Peaxi162Scf00620g00831/Peaxi162Scf00049g02410/Peaxi162Scf00395g00062/Peaxi162Scf00131g00715/Peaxi162Scf00087g00513/Peaxi162Scf00745g00719/Peaxi162Scf00362g00046/Peaxi162Scf00008g00817/Peaxi162Scf00361g00312/Peaxi162Scf01056g00247/Peaxi162Scf00444g00126/Peaxi162Scf00042g00123/Peaxi162…
BP	GO:0006631	fatty acid metabolic process	0.0219224	0.00163419	0.119931	13	Peaxi162Scf00546g00419/Peaxi162Scf00922g00110/Peaxi162Scf00411g00062/Peaxi162Scf00310g00211/Peaxi162Scf00263g00228/Peaxi162Scf00049g02410/Peaxi162Scf00131g00715/Peaxi162Scf00087g00513/Peaxi162Scf00361g00312/Peaxi162Scf00467g00920/Peaxi162Scf00254g00621/Peaxi162Scf00034g00027/Peaxi162Scf00238g00413
BP	GO:0006633	fatty acid biosynthetic process	0.0168634	0.00181165	0.119931	10	Peaxi162Scf00546g00419/Peaxi162Scf00922g00110/Peaxi162Scf00411g00062/Peaxi162Scf00310g00211/Peaxi162Scf00049g02410/Peaxi162Scf00131g00715/Peaxi162Scf00087g00513/Peaxi162Scf00361g00312/Peaxi162Scf00467g00920/Peaxi162Scf00238g00413
BP	GO:0006950	response to stress	0.0590219	0.00279048	0.153942	35	Peaxi162Scf00244g00044/Peaxi162Scf00421g00328/Peaxi162Scf00428g00814/Peaxi162Scf00328g00829/Peaxi162Scf00595g00216/Peaxi162Scf00129g00814/Peaxi162Scf00595g00023/Peaxi162Scf00700g00026/Peaxi162Scf00420g00330/novel.2843/Peaxi162Scf00137g00228/Peaxi162Scf00328g00618/Peaxi162Scf00328g00622/Peaxi162Scf00062g00222/novel.1170/Peaxi162Scf01054g00024/Peaxi162Scf00360g00011/Peaxi162Scf00394g00418/Peaxi162S…
BP	GO:0000160	phosphorelay signal transduction system	0.0168634	0.00359022	0.169766	10	Peaxi162Scf00542g00315/Peaxi162Scf00912g00020/Peaxi162Scf01029g00212/Peaxi162Scf01378g00113/Peaxi162Scf00665g00325/novel.257/Peaxi162Scf00288g01010/Peaxi162Scf00024g00105/Peaxi162Scf00304g00619/Peaxi162Scf00970g00159
BP	GO:0007165	signal transduction	0.0370995	0.00862359	0.292143	22	Peaxi162Scf00542g00315/Peaxi162Scf00767g00413/Peaxi162Scf00297g01024/Peaxi162Scf00167g00138/Peaxi162Scf00912g00020/Peaxi162Scf01029g00212/Peaxi162Scf00546g00420/Peaxi162Scf00171g00930/Peaxi162Scf01378g00113/Peaxi162Scf00665g00325/Peaxi162Scf01039g00238/novel.257/Peaxi162Scf00288g01010/novel.3821/Peaxi162Scf00045g01334/Peaxi162Scf00024g00105/Peaxi162Scf00074g02011/Peaxi162Scf00304g00619/Peaxi162Sc…
CC	GO:0000786	nucleosome	0.0696203	0.000528025	0.0138428	11	Peaxi162Scf01099g00002/Peaxi162Scf00406g00210/Peaxi162Scf01086g00025/Peaxi162Scf00039g01221/Peaxi162Scf00030g02220/Peaxi162Scf01350g00014/Peaxi162Scf00409g00041/Peaxi162Scf00263g00026/Peaxi162Scf00263g00004/Peaxi162Scf00047g00334/Peaxi162Scf00469g00019
CC	GO:0032993	protein-DNA complex	0.0696203	0.000609061	0.0138428	11	Peaxi162Scf01099g00002/Peaxi162Scf00406g00210/Peaxi162Scf01086g00025/Peaxi162Scf00039g01221/Peaxi162Scf00030g02220/Peaxi162Scf01350g00014/Peaxi162Scf00409g00041/Peaxi162Scf00263g00026/Peaxi162Scf00263g00004/Peaxi162Scf00047g00334/Peaxi162Scf00469g00019
CC	GO:0044815	DNA packaging complex	0.0696203	0.000609061	0.0138428	11	Peaxi162Scf01099g00002/Peaxi162Scf00406g00210/Peaxi162Scf01086g00025/Peaxi162Scf00039g01221/Peaxi162Scf00030g02220/Peaxi162Scf01350g00014/Peaxi162Scf00409g00041/Peaxi162Scf00263g00026/Peaxi162Scf00263g00004/Peaxi162Scf00047g00334/Peaxi162Scf00469g00019
CC	GO:0000785	chromatin	0.0696203	0.000802484	0.0138428	11	Peaxi162Scf01099g00002/Peaxi162Scf00406g00210/Peaxi162Scf01086g00025/Peaxi162Scf00039g01221/Peaxi162Scf00030g02220/Peaxi162Scf01350g00014/Peaxi162Scf00409g00041/Peaxi162Scf00263g00026/Peaxi162Scf00263g00004/Peaxi162Scf00047g00334/Peaxi162Scf00469g00019
CC	GO:0044427	chromosomal part	0.0696203	0.0118932	0.164126	11	Peaxi162Scf01099g00002/Peaxi162Scf00406g00210/Peaxi162Scf01086g00025/Peaxi162Scf00039g01221/Peaxi162Scf00030g02220/Peaxi162Scf01350g00014/Peaxi162Scf00409g00041/Peaxi162Scf00263g00026/Peaxi162Scf00263g00004/Peaxi162Scf00047g00334/Peaxi162Scf00469g00019
MF	GO:0016798	hydrolase activity, acting on glycosyl bonds	0.0625663	4.51263e-10	1.20487e-07	59	Peaxi162Scf00001g00311/Peaxi162Scf00286g90022/Peaxi162Scf00032g00921/Peaxi162Scf00062g00113/Peaxi162Scf00074g00926/Peaxi162Scf00078g00543/Peaxi162Scf00217g00314/Peaxi162Scf00117g01132/Peaxi162Scf00710g00528/Peaxi162Scf00241g00420/Peaxi162Scf00382g00313/Peaxi162Scf00082g02211/Peaxi162Scf00088g00817/Peaxi162Scf00140g01133/Peaxi162Scf00058g00138/Peaxi162Scf00493g00221/Peaxi162Scf00076g00414/Peaxi162…
MF	GO:0004553	hydrolase activity, hydrolyzing O-glycosyl compounds	0.0572641	1.0242e-08	1.3673e-06	54	Peaxi162Scf00001g00311/Peaxi162Scf00286g90022/Peaxi162Scf00032g00921/Peaxi162Scf00062g00113/Peaxi162Scf00074g00926/Peaxi162Scf00078g00543/Peaxi162Scf00217g00314/Peaxi162Scf00117g01132/Peaxi162Scf00710g00528/Peaxi162Scf00241g00420/Peaxi162Scf00382g00313/Peaxi162Scf00082g02211/Peaxi162Scf00140g01133/Peaxi162Scf00058g00138/Peaxi162Scf00493g00221/Peaxi162Scf00076g00414/Peaxi162Scf00001g00333/Peaxi162…
MF	GO:0046983	protein dimerization activity	0.0551432	1.25582e-05	0.00111768	52	Peaxi162Scf00017g02115/Peaxi162Scf00026g90312/Peaxi162Scf00591g00074/Peaxi162Scf00209g00932/Peaxi162Scf00338g00912/Peaxi162Scf00128g01417/Peaxi162Scf00777g00049/Peaxi162Scf00129g00321/Peaxi162Scf00285g00230/Peaxi162Scf00406g00210/Peaxi162Scf00021g00015/Peaxi162Scf01086g00025/Peaxi162Scf00236g00024/Peaxi162Scf00020g02338/Peaxi162Scf00039g01221/Peaxi162Scf00503g00417/Peaxi162Scf00030g02220/Peaxi162…
MF	GO:0004601	peroxidase activity	0.0222694	6.01682e-05	0.00401623	21	Peaxi162Scf00595g00216/Peaxi162Scf00129g00814/Peaxi162Scf00595g00023/Peaxi162Scf00700g00026/Peaxi162Scf00137g00228/Peaxi162Scf00328g00618/Peaxi162Scf00328g00622/Peaxi162Scf01054g00024/Peaxi162Scf00360g00011/Peaxi162Scf00394g00418/Peaxi162Scf00264g00214/Peaxi162Scf00416g00216/Peaxi162Scf00928g00239/Peaxi162Scf00288g00816/Peaxi162Scf00064g00738/Peaxi162Scf00329g00911/Peaxi162Scf00037g01033/Peaxi162…
MF	GO:0016684	oxidoreductase activity, acting on peroxide as acceptor	0.0222694	9.11547e-05	0.00486766	21	Peaxi162Scf00595g00216/Peaxi162Scf00129g00814/Peaxi162Scf00595g00023/Peaxi162Scf00700g00026/Peaxi162Scf00137g00228/Peaxi162Scf00328g00618/Peaxi162Scf00328g00622/Peaxi162Scf01054g00024/Peaxi162Scf00360g00011/Peaxi162Scf00394g00418/Peaxi162Scf00264g00214/Peaxi162Scf00416g00216/Peaxi162Scf00928g00239/Peaxi162Scf00288g00816/Peaxi162Scf00064g00738/Peaxi162Scf00329g00911/Peaxi162Scf00037g01033/Peaxi162…
MF	GO:0016209	antioxidant activity	0.0222694	0.000223955	0.00996598	21	Peaxi162Scf00595g00216/Peaxi162Scf00129g00814/Peaxi162Scf00595g00023/Peaxi162Scf00700g00026/Peaxi162Scf00137g00228/Peaxi162Scf00328g00618/Peaxi162Scf00328g00622/Peaxi162Scf01054g00024/Peaxi162Scf00360g00011/Peaxi162Scf00394g00418/Peaxi162Scf00264g00214/Peaxi162Scf00416g00216/Peaxi162Scf00928g00239/Peaxi162Scf00288g00816/Peaxi162Scf00064g00738/Peaxi162Scf00329g00911/Peaxi162Scf00037g01033/Peaxi162…
MF	GO:0004857	enzyme inhibitor activity	0.0201485	0.000509264	0.0170919	19	novel.2163/Peaxi162Scf00452g00008/Peaxi162Scf00038g02343/Peaxi162Scf00191g00112/Peaxi162Scf00376g00210/Peaxi162Scf00241g00054/Peaxi162Scf00589g00001/Peaxi162Scf00037g00333/Peaxi162Scf00013g02711/Peaxi162Scf00016g01732/Peaxi162Scf00002g00042/Peaxi162Scf00685g00069/Peaxi162Scf00610g00115/Peaxi162Scf00241g00056/Peaxi162Scf00241g00053/Peaxi162Scf01013g00016/novel.2346/Peaxi162Scf00140g01335/Peaxi162S…
MF	GO:0016758	transferase activity, transferring hexosyl groups	0.04772	0.000519574	0.0170919	45	Peaxi162Scf00116g01620/Peaxi162Scf00487g00064/Peaxi162Scf00378g00113/Peaxi162Scf00163g00081/Peaxi162Scf00007g00828/Peaxi162Scf00248g00003/Peaxi162Scf00082g02211/Peaxi162Scf00116g01621/Peaxi162Scf00130g00063/Peaxi162Scf00312g00710/Peaxi162Scf01017g00016/Peaxi162Scf00064g00912/Peaxi162Scf00016g00234/Peaxi162Scf00423g00076/Peaxi162Scf00286g01042/Peaxi162Scf00451g00330/Peaxi162Scf00171g00045/Peaxi162…
MF	GO:0016757	transferase activity, transferring glycosyl groups	0.0562036	0.000576131	0.0170919	53	Peaxi162Scf00116g01620/Peaxi162Scf00487g00064/Peaxi162Scf00378g00113/Peaxi162Scf00163g00081/Peaxi162Scf00007g00828/Peaxi162Scf00248g00003/Peaxi162Scf00082g02211/Peaxi162Scf00116g01621/Peaxi162Scf00130g00063/Peaxi162Scf00312g00710/Peaxi162Scf01017g00016/Peaxi162Scf00064g00912/Peaxi162Scf00016g00234/Peaxi162Scf00423g00076/Peaxi162Scf00548g00028/Peaxi162Scf00286g01042/Peaxi162Scf00451g00330/Peaxi162…
MF	GO:0008168	methyltransferase activity	0.0296925	0.00183441	0.0450939	28	Peaxi162Scf00016g02023/Peaxi162Scf00408g00846/Peaxi162Scf00045g00533/Peaxi162Scf00450g00031/Peaxi162Scf00066g00082/Peaxi162Scf00518g00430/Peaxi162Scf00021g00718/Peaxi162Scf00041g02619/Peaxi162Scf00316g00055/Peaxi162Scf00186g00025/Peaxi162Scf00362g00046/Peaxi162Scf00045g02525/Peaxi162Scf06066g00003/Peaxi162Scf00683g00459/Peaxi162Scf01111g00012/Peaxi162Scf00089g00427/Peaxi162Scf00334g00114/Peaxi162…

## Sheet: Sheet7
Supplementary Table S9. GO terms of common DEGs between PhARF19a-silenced and PhARF5-silenced petunias
Category	GO	Terms	GeneRatio	pvalue	padj	Gene Number	Up	Up_Gene_id	Down	Down_Gene_id
BP	GO:0051704	multi-organism process	0.0174317	4.59071e-06	0.000849584	30	24	Peaxi162Scf00879g00218/Peaxi162Scf00257g00139/Peaxi162Scf00007g01729/Peaxi162Scf00121g01710/Peaxi162Scf00007g01728/Peaxi162Scf00257g01624/Peaxi162Scf00381g00038/Peaxi162Scf00324g00820/Peaxi162Scf00058g00821/Peaxi162Scf00537g00421/Peaxi162Scf00266g00097/Peaxi162Scf02097g00017/Peaxi162Scf00555g00211/Peaxi162Scf00121g02010/Peaxi162Scf00007g00177/Peaxi162Scf01090g00119/Peaxi162Scf01216g00071/Peaxi162…	6	Peaxi162Scf00818g00126/Peaxi162Scf00904g00476/Peaxi162Scf00560g00731/Peaxi162Scf00408g00078/Peaxi162Scf00282g00516/Peaxi162Scf00537g00516
BP	GO:0032501	multicellular organismal process	0.0209181	1.42867e-05	0.000849584	36	28	Peaxi162Scf00879g00218/Peaxi162Scf00257g00139/Peaxi162Scf00007g01729/Peaxi162Scf00121g01710/Peaxi162Scf00046g00823/Peaxi162Scf00013g02410/Peaxi162Scf00007g01728/Peaxi162Scf01032g00005/Peaxi162Scf00257g01624/Peaxi162Scf00381g00038/Peaxi162Scf00324g00820/Peaxi162Scf00058g00821/Peaxi162Scf00537g00421/Peaxi162Scf00266g00097/Peaxi162Scf02097g00017/Peaxi162Scf00555g00211/Peaxi162Scf00026g00144/Peaxi162…	8	Peaxi162Scf00002g00717/Peaxi162Scf00818g00126/Peaxi162Scf00904g00476/Peaxi162Scf00003g04336/Peaxi162Scf00258g00520/Peaxi162Scf00560g00731/Peaxi162Scf00408g00078/Peaxi162Scf00537g00516
BP	GO:0008037	cell recognition	0.0156886	1.42959e-05	0.000849584	27	22	Peaxi162Scf00879g00218/Peaxi162Scf00257g00139/Peaxi162Scf00007g01729/Peaxi162Scf00121g01710/Peaxi162Scf00007g01728/Peaxi162Scf00257g01624/Peaxi162Scf00381g00038/Peaxi162Scf00324g00820/Peaxi162Scf00058g00821/Peaxi162Scf00537g00421/Peaxi162Scf00266g00097/Peaxi162Scf02097g00017/Peaxi162Scf00555g00211/Peaxi162Scf00121g02010/Peaxi162Scf00007g00177/Peaxi162Scf01090g00119/Peaxi162Scf01216g00071/Peaxi162…	5	Peaxi162Scf00818g00126/Peaxi162Scf00904g00476/Peaxi162Scf00560g00731/Peaxi162Scf00408g00078/Peaxi162Scf00537g00516
BP	GO:0009856	pollination	0.0156886	1.42959e-05	0.000849584	27	22	Peaxi162Scf00879g00218/Peaxi162Scf00257g00139/Peaxi162Scf00007g01729/Peaxi162Scf00121g01710/Peaxi162Scf00007g01728/Peaxi162Scf00257g01624/Peaxi162Scf00381g00038/Peaxi162Scf00324g00820/Peaxi162Scf00058g00821/Peaxi162Scf00537g00421/Peaxi162Scf00266g00097/Peaxi162Scf02097g00017/Peaxi162Scf00555g00211/Peaxi162Scf00121g02010/Peaxi162Scf00007g00177/Peaxi162Scf01090g00119/Peaxi162Scf01216g00071/Peaxi162…	5	Peaxi162Scf00818g00126/Peaxi162Scf00904g00476/Peaxi162Scf00560g00731/Peaxi162Scf00408g00078/Peaxi162Scf00537g00516
BP	GO:0009875	pollen-pistil interaction	0.0156886	1.42959e-05	0.000849584	27	22	Peaxi162Scf00879g00218/Peaxi162Scf00257g00139/Peaxi162Scf00007g01729/Peaxi162Scf00121g01710/Peaxi162Scf00007g01728/Peaxi162Scf00257g01624/Peaxi162Scf00381g00038/Peaxi162Scf00324g00820/Peaxi162Scf00058g00821/Peaxi162Scf00537g00421/Peaxi162Scf00266g00097/Peaxi162Scf02097g00017/Peaxi162Scf00555g00211/Peaxi162Scf00121g02010/Peaxi162Scf00007g00177/Peaxi162Scf01090g00119/Peaxi162Scf01216g00071/Peaxi162…	5	Peaxi162Scf00818g00126/Peaxi162Scf00904g00476/Peaxi162Scf00560g00731/Peaxi162Scf00408g00078/Peaxi162Scf00537g00516
BP	GO:0044706	multi-multicellular organism process	0.0156886	1.42959e-05	0.000849584	27	22	Peaxi162Scf00879g00218/Peaxi162Scf00257g00139/Peaxi162Scf00007g01729/Peaxi162Scf00121g01710/Peaxi162Scf00007g01728/Peaxi162Scf00257g01624/Peaxi162Scf00381g00038/Peaxi162Scf00324g00820/Peaxi162Scf00058g00821/Peaxi162Scf00537g00421/Peaxi162Scf00266g00097/Peaxi162Scf02097g00017/Peaxi162Scf00555g00211/Peaxi162Scf00121g02010/Peaxi162Scf00007g00177/Peaxi162Scf01090g00119/Peaxi162Scf01216g00071/Peaxi162…	5	Peaxi162Scf00818g00126/Peaxi162Scf00904g00476/Peaxi162Scf00560g00731/Peaxi162Scf00408g00078/Peaxi162Scf00537g00516
BP	GO:0048544	recognition of pollen	0.0156886	1.42959e-05	0.000849584	27	22	Peaxi162Scf00879g00218/Peaxi162Scf00257g00139/Peaxi162Scf00007g01729/Peaxi162Scf00121g01710/Peaxi162Scf00007g01728/Peaxi162Scf00257g01624/Peaxi162Scf00381g00038/Peaxi162Scf00324g00820/Peaxi162Scf00058g00821/Peaxi162Scf00537g00421/Peaxi162Scf00266g00097/Peaxi162Scf02097g00017/Peaxi162Scf00555g00211/Peaxi162Scf00121g02010/Peaxi162Scf00007g00177/Peaxi162Scf01090g00119/Peaxi162Scf01216g00071/Peaxi162…	5	Peaxi162Scf00818g00126/Peaxi162Scf00904g00476/Peaxi162Scf00560g00731/Peaxi162Scf00408g00078/Peaxi162Scf00537g00516
BP	GO:0000003	reproduction	0.0168507	4.72106e-05	0.00218218	29	22	Peaxi162Scf00879g00218/Peaxi162Scf00257g00139/Peaxi162Scf00007g01729/Peaxi162Scf00121g01710/Peaxi162Scf00007g01728/Peaxi162Scf00257g01624/Peaxi162Scf00381g00038/Peaxi162Scf00324g00820/Peaxi162Scf00058g00821/Peaxi162Scf00537g00421/Peaxi162Scf00266g00097/Peaxi162Scf02097g00017/Peaxi162Scf00555g00211/Peaxi162Scf00121g02010/Peaxi162Scf00007g00177/Peaxi162Scf01090g00119/Peaxi162Scf01216g00071/Peaxi162…	7	Peaxi162Scf00818g00126/Peaxi162Scf00904g00476/Peaxi162Scf00003g04336/Peaxi162Scf00258g00520/Peaxi162Scf00560g00731/Peaxi162Scf00408g00078/Peaxi162Scf00537g00516
BP	GO:0022414	reproductive process	0.0168507	4.72106e-05	0.00218218	29	22	Peaxi162Scf00879g00218/Peaxi162Scf00257g00139/Peaxi162Scf00007g01729/Peaxi162Scf00121g01710/Peaxi162Scf00007g01728/Peaxi162Scf00257g01624/Peaxi162Scf00381g00038/Peaxi162Scf00324g00820/Peaxi162Scf00058g00821/Peaxi162Scf00537g00421/Peaxi162Scf00266g00097/Peaxi162Scf02097g00017/Peaxi162Scf00555g00211/Peaxi162Scf00121g02010/Peaxi162Scf00007g00177/Peaxi162Scf01090g00119/Peaxi162Scf01216g00071/Peaxi162…	7	Peaxi162Scf00818g00126/Peaxi162Scf00904g00476/Peaxi162Scf00003g04336/Peaxi162Scf00258g00520/Peaxi162Scf00560g00731/Peaxi162Scf00408g00078/Peaxi162Scf00537g00516
BP	GO:0006022	aminoglycan metabolic process	0.00522952	0.000171733	0.00376004	9	1	Peaxi162Scf01261g00011	8	Peaxi162Scf00078g01219/Peaxi162Scf00568g00520/Peaxi162Scf00323g00719/Peaxi162Scf00274g00746/Peaxi162Scf00111g00047/Peaxi162Scf00875g00019/Peaxi162Scf00111g00046/Peaxi162Scf00274g00749
BP	GO:0006026	aminoglycan catabolic process	0.00522952	0.000171733	0.00376004	9	1	Peaxi162Scf01261g00011	8	Peaxi162Scf00078g01219/Peaxi162Scf00568g00520/Peaxi162Scf00323g00719/Peaxi162Scf00274g00746/Peaxi162Scf00111g00047/Peaxi162Scf00875g00019/Peaxi162Scf00111g00046/Peaxi162Scf00274g00749
BP	GO:0006030	chitin metabolic process	0.00522952	0.000171733	0.00376004	9	1	Peaxi162Scf01261g00011	8	Peaxi162Scf00078g01219/Peaxi162Scf00568g00520/Peaxi162Scf00323g00719/Peaxi162Scf00274g00746/Peaxi162Scf00111g00047/Peaxi162Scf00875g00019/Peaxi162Scf00111g00046/Peaxi162Scf00274g00749
BP	GO:0006032	chitin catabolic process	0.00522952	0.000171733	0.00376004	9	1	Peaxi162Scf01261g00011	8	Peaxi162Scf00078g01219/Peaxi162Scf00568g00520/Peaxi162Scf00323g00719/Peaxi162Scf00274g00746/Peaxi162Scf00111g00047/Peaxi162Scf00875g00019/Peaxi162Scf00111g00046/Peaxi162Scf00274g00749
BP	GO:0006040	amino sugar metabolic process	0.00522952	0.000171733	0.00376004	9	1	Peaxi162Scf01261g00011	8	Peaxi162Scf00078g01219/Peaxi162Scf00568g00520/Peaxi162Scf00323g00719/Peaxi162Scf00274g00746/Peaxi162Scf00111g00047/Peaxi162Scf00875g00019/Peaxi162Scf00111g00046/Peaxi162Scf00274g00749
BP	GO:0016998	cell wall macromolecule catabolic process	0.00522952	0.000171733	0.00376004	9	1	Peaxi162Scf01261g00011	8	Peaxi162Scf00078g01219/Peaxi162Scf00568g00520/Peaxi162Scf00323g00719/Peaxi162Scf00274g00746/Peaxi162Scf00111g00047/Peaxi162Scf00875g00019/Peaxi162Scf00111g00046/Peaxi162Scf00274g00749
BP	GO:0044036	cell wall macromolecule metabolic process	0.00522952	0.000171733	0.00376004	9	1	Peaxi162Scf01261g00011	8	Peaxi162Scf00078g01219/Peaxi162Scf00568g00520/Peaxi162Scf00323g00719/Peaxi162Scf00274g00746/Peaxi162Scf00111g00047/Peaxi162Scf00875g00019/Peaxi162Scf00111g00046/Peaxi162Scf00274g00749
BP	GO:0046348	amino sugar catabolic process	0.00522952	0.000171733	0.00376004	9	1	Peaxi162Scf01261g00011	8	Peaxi162Scf00078g01219/Peaxi162Scf00568g00520/Peaxi162Scf00323g00719/Peaxi162Scf00274g00746/Peaxi162Scf00111g00047/Peaxi162Scf00875g00019/Peaxi162Scf00111g00046/Peaxi162Scf00274g00749
BP	GO:1901071	glucosamine-containing compound metabolic process	0.00522952	0.000171733	0.00376004	9	1	Peaxi162Scf01261g00011	8	Peaxi162Scf00078g01219/Peaxi162Scf00568g00520/Peaxi162Scf00323g00719/Peaxi162Scf00274g00746/Peaxi162Scf00111g00047/Peaxi162Scf00875g00019/Peaxi162Scf00111g00046/Peaxi162Scf00274g00749
BP	GO:1901072	glucosamine-containing compound catabolic process	0.00522952	0.000171733	0.00376004	9	1	Peaxi162Scf01261g00011	8	Peaxi162Scf00078g01219/Peaxi162Scf00568g00520/Peaxi162Scf00323g00719/Peaxi162Scf00274g00746/Peaxi162Scf00111g00047/Peaxi162Scf00875g00019/Peaxi162Scf00111g00046/Peaxi162Scf00274g00749
BP	GO:0042221	response to chemical	0.0325392	0.000533167	0.0110899	56	33	Peaxi162Scf00650g00346/Peaxi162Scf00650g00345/Peaxi162Scf00237g00110/Peaxi162Scf00465g00051/Peaxi162Scf00351g00221/Peaxi162Scf00124g01740/Peaxi162Scf00343g00064/Peaxi162Scf00124g01719/Peaxi162Scf00476g00718/Peaxi162Scf00464g00323/Peaxi162Scf00345g00027/Peaxi162Scf00362g01148/Peaxi162Scf00932g00522/Peaxi162Scf00362g01159/Peaxi162Scf00620g00013/Peaxi162Scf00013g00253/Peaxi162Scf00128g01631/Peaxi162…	23	Peaxi162Scf00045g00237/Peaxi162Scf00418g00810/Peaxi162Scf00270g00314/Peaxi162Scf00065g01511/Peaxi162Scf00848g00224/Peaxi162Scf00153g00073/Peaxi162Scf00889g00021/Peaxi162Scf00057g00323/Peaxi162Scf00438g00001/Peaxi162Scf00008g03316/Peaxi162Scf01385g00024/Peaxi162Scf00533g00001/Peaxi162Scf00362g00337/Peaxi162Scf00191g00064/Peaxi162Scf00906g00213/Peaxi162Scf00692g00414/Peaxi162Scf00189g00029/Peaxi162…
BP	GO:0042737	drug catabolic process	0.00522952	0.000997379	0.0197576	9	1	Peaxi162Scf01261g00011	8	Peaxi162Scf00078g01219/Peaxi162Scf00568g00520/Peaxi162Scf00323g00719/Peaxi162Scf00274g00746/Peaxi162Scf00111g00047/Peaxi162Scf00875g00019/Peaxi162Scf00111g00046/Peaxi162Scf00274g00749
BP	GO:0009733	response to auxin	0.00522952	0.00131471	0.0248403	25	19	Peaxi162Scf00124g01740/Peaxi162Scf00124g01719/Peaxi162Scf00464g00323/Peaxi162Scf00362g01148/Peaxi162Scf00362g01159/Peaxi162Scf00013g00253/Peaxi162Scf00128g01631/Peaxi162Scf00362g01191/Peaxi162Scf00362g01119/Peaxi162Scf01502g00007/Peaxi162Scf00362g01116/Peaxi162Scf00362g01117/Peaxi162Scf00168g01124/Peaxi162Scf01323g00001/Peaxi162Scf00362g01118/Peaxi162Scf00362g01042/Peaxi162Scf00640g00057/Peaxi162…	6	Peaxi162Scf00889g00021/Peaxi162Scf00438g00001/Peaxi162Scf00533g00001/Peaxi162Scf00191g00064/Peaxi162Scf00906g00213/Peaxi162Scf00533g00022
BP	GO:0006261	DNA-dependent DNA replication	0.00522952	0.00138559	0.0248403	8	8	Peaxi162Scf01167g00115/Peaxi162Scf00016g00233/Peaxi162Scf00036g00321/Peaxi162Scf00347g00329/Peaxi162Scf00796g00120/Peaxi162Scf00691g00215/Peaxi162Scf00074g01028/Peaxi162Scf00128g01539	0
BP	GO:0044262	cellular carbohydrate metabolic process	0.0325392	0.00143309	0.0248403	39	14	Peaxi162Scf00183g00923/Peaxi162Scf00007g90222/Peaxi162Scf00474g00612/Peaxi162Scf00078g01015/Peaxi162Scf00474g00062/Peaxi162Scf00111g01324/Peaxi162Scf00007g01511/Peaxi162Scf00722g00019/Peaxi162Scf00713g00213/Peaxi162Scf00295g00510/Peaxi162Scf00074g00547/Peaxi162Scf00892g00009/Peaxi162Scf00904g00003/Peaxi162Scf00001g00303	25	Peaxi162Scf00393g00027/Peaxi162Scf00111g00013/Peaxi162Scf00457g00215/Peaxi162Scf00297g00098/Peaxi162Scf00052g00210/Peaxi162Scf00610g00361/Peaxi162Scf00610g00354/Peaxi162Scf00610g10361/Peaxi162Scf00082g02211/Peaxi162Scf00074g00435/Peaxi162Scf00052g00014/Peaxi162Scf00047g00336/Peaxi162Scf00025g00276/Peaxi162Scf00111g00032/Peaxi162Scf00111g10032/Peaxi162Scf00401g00329/Peaxi162Scf00371g00318/Peaxi162…
BP	GO:0006952	defense response	0.00522952	0.00171879	0.0286006	25	17	Peaxi162Scf00723g00019/Peaxi162Scf00017g00613/Peaxi162Scf00159g00156/Peaxi162Scf00198g00148/Peaxi162Scf00159g01636/Peaxi162Scf00668g00027/Peaxi162Scf00104g00614/Peaxi162Scf00723g00026/Peaxi162Scf00442g00313/Peaxi162Scf00068g02416/Peaxi162Scf03294g00014/Peaxi162Scf00272g00224/novel.3612/Peaxi162Scf03294g00015/Peaxi162Scf00016g03126/Peaxi162Scf00382g00033/Peaxi162Scf00159g01111	8	Peaxi162Scf00153g01841/Peaxi162Scf01313g00013/Peaxi162Scf00153g01839/Peaxi162Scf00421g00328/Peaxi162Scf00005g02811/Peaxi162Scf01205g00112/Peaxi162Scf00668g00028/Peaxi162Scf00282g00516
CC	GO:0019898	extrinsic component of membrane	0.00522952	0.000229949	0.0220751	9	9	Peaxi162Scf00082g01216/Peaxi162Scf00257g00046/Peaxi162Scf01223g00010/Peaxi162Scf00222g00618/Peaxi162Scf00347g00071/Peaxi162Scf00076g00226/Peaxi162Scf00105g01429/Peaxi162Scf00681g00436/Peaxi162Scf00064g01321	0
CC	GO:0005618	cell wall	0.00522952	0.00123471	0.0279001	15	3	Peaxi162Scf00007g01511/Peaxi162Scf00722g00019/Peaxi162Scf00892g00009	12	Peaxi162Scf00393g00027/Peaxi162Scf00111g00013/Peaxi162Scf00052g00210/Peaxi162Scf00610g00361/Peaxi162Scf00610g00354/Peaxi162Scf00610g10361/Peaxi162Scf00082g02211/Peaxi162Scf00111g00032/Peaxi162Scf00111g10032/Peaxi162Scf00807g00217/Peaxi162Scf00111g00022/Peaxi162Scf00807g00214
CC	GO:0030312	external encapsulating structure	0.00522952	0.00123471	0.0279001	15	3	Peaxi162Scf00007g01511/Peaxi162Scf00722g00019/Peaxi162Scf00892g00009	12	Peaxi162Scf00393g00027/Peaxi162Scf00111g00013/Peaxi162Scf00052g00210/Peaxi162Scf00610g00361/Peaxi162Scf00610g00354/Peaxi162Scf00610g10361/Peaxi162Scf00082g02211/Peaxi162Scf00111g00032/Peaxi162Scf00111g10032/Peaxi162Scf00807g00217/Peaxi162Scf00111g00022/Peaxi162Scf00807g00214
CC	GO:0048046	apoplast	0.00522952	0.00123471	0.0279001	15	3	Peaxi162Scf00007g01511/Peaxi162Scf00722g00019/Peaxi162Scf00892g00009	12	Peaxi162Scf00393g00027/Peaxi162Scf00111g00013/Peaxi162Scf00052g00210/Peaxi162Scf00610g00361/Peaxi162Scf00610g00354/Peaxi162Scf00610g10361/Peaxi162Scf00082g02211/Peaxi162Scf00111g00032/Peaxi162Scf00111g10032/Peaxi162Scf00807g00217/Peaxi162Scf00111g00022/Peaxi162Scf00807g00214
CC	GO:0042651	thylakoid membrane	0.0325392	0.00145313	0.0279001	11	11	Peaxi162Scf00019g00219/Peaxi162Scf00485g00109/Peaxi162Scf00082g01216/Peaxi162Scf00257g00046/Peaxi162Scf01223g00010/Peaxi162Scf00222g00618/Peaxi162Scf00347g00071/Peaxi162Scf00076g00226/Peaxi162Scf00105g01429/Peaxi162Scf00681g00436/Peaxi162Scf00064g01321	0
CC	GO:0005576	extracellular region	0.00522952	0.0023324	0.034242	18	4	Peaxi162Scf00007g01511/Peaxi162Scf00722g00019/Peaxi162Scf00892g00009/Peaxi162Scf00110g02023	14	Peaxi162Scf00433g00025/Peaxi162Scf00393g00027/Peaxi162Scf00111g00013/Peaxi162Scf00052g00210/Peaxi162Scf00610g00361/Peaxi162Scf00610g00354/Peaxi162Scf00610g10361/Peaxi162Scf00082g02211/Peaxi162Scf00111g00032/Peaxi162Scf00111g10032/Peaxi162Scf00807g00217/Peaxi162Scf00111g00022/Peaxi162Scf00340g00059/Peaxi162Scf00807g00214
CC	GO:0009654	photosystem II oxygen evolving complex	0.00522952	0.00249681	0.034242	10	10	Peaxi162Scf00019g00219/Peaxi162Scf00082g01216/Peaxi162Scf00257g00046/Peaxi162Scf01223g00010/Peaxi162Scf00222g00618/Peaxi162Scf00347g00071/Peaxi162Scf00076g00226/Peaxi162Scf00105g01429/Peaxi162Scf00681g00436/Peaxi162Scf00064g01321	0
CC	GO:0009523	photosystem II	0.00522952	0.00386046	0.0463255	14	14	Peaxi162Scf00019g00219/Peaxi162Scf00082g01216/Peaxi162Scf01099g00035/Peaxi162Scf00128g00628/Peaxi162Scf01311g00019/Peaxi162Scf00257g00046/Peaxi162Scf01223g00010/Peaxi162Scf01311g00122/Peaxi162Scf00222g00618/Peaxi162Scf00347g00071/Peaxi162Scf00076g00226/Peaxi162Scf00105g01429/Peaxi162Scf00681g00436/Peaxi162Scf00064g01321	0
MF	GO:0020037	heme binding	0.0325392	8.30541e-22	1.59369e-19	197	113	Peaxi162Scf01051g00002/Peaxi162Scf00192g00025/Peaxi162Scf00005g00318/Peaxi162Scf00154g01150/Peaxi162Scf00016g01734/Peaxi162Scf00030g02222/Peaxi162Scf00069g02237/Peaxi162Scf00945g00119/Peaxi162Scf00154g01149/Peaxi162Scf00154g00926/Peaxi162Scf00732g00451/Peaxi162Scf00113g00024/Peaxi162Scf01218g00211/Peaxi162Scf00038g00211/Peaxi162Scf00043g00014/Peaxi162Scf00312g00017/Peaxi162Scf00597g00110/Peaxi162…	84	Peaxi162Scf00096g00005/Peaxi162Scf00491g00110/Peaxi162Scf00262g01516/Peaxi162Scf00288g00816/Peaxi162Scf00491g00038/Peaxi162Scf01313g00013/Peaxi162Scf00032g01117/Peaxi162Scf00002g00216/Peaxi162Scf01546g00001/Peaxi162Scf00007g01118/Peaxi162Scf00071g90138/Peaxi162Scf00911g00028/Peaxi162Scf00360g00011/Peaxi162Scf01347g00124/Peaxi162Scf00469g00822/Peaxi162Scf00207g00623/Peaxi162Scf00032g01118/Peaxi162…
MF	GO:0046906	tetrapyrrole binding	0.00522952	9.8073e-22	1.59369e-19	198	114	Peaxi162Scf01051g00002/Peaxi162Scf00192g00025/Peaxi162Scf00005g00318/Peaxi162Scf00154g01150/Peaxi162Scf00016g01734/Peaxi162Scf00030g02222/Peaxi162Scf00069g02237/Peaxi162Scf00945g00119/Peaxi162Scf00154g01149/Peaxi162Scf00154g00926/Peaxi162Scf00732g00451/Peaxi162Scf00113g00024/Peaxi162Scf01218g00211/Peaxi162Scf00038g00211/Peaxi162Scf00043g00014/Peaxi162Scf00312g00017/Peaxi162Scf00597g00110/Peaxi162…	84	Peaxi162Scf00096g00005/Peaxi162Scf00491g00110/Peaxi162Scf00262g01516/Peaxi162Scf00288g00816/Peaxi162Scf00491g00038/Peaxi162Scf01313g00013/Peaxi162Scf00032g01117/Peaxi162Scf00002g00216/Peaxi162Scf01546g00001/Peaxi162Scf00007g01118/Peaxi162Scf00071g90138/Peaxi162Scf00911g00028/Peaxi162Scf00360g00011/Peaxi162Scf01347g00124/Peaxi162Scf00469g00822/Peaxi162Scf00207g00623/Peaxi162Scf00032g01118/Peaxi162…
MF	GO:0016705	oxidoreductase activity, acting on paired donors, with incorporation or reduction of molecular oxygen	0.00522952	7.71019e-20	8.3527e-18	168	97	Peaxi162Scf00154g01150/Peaxi162Scf00069g02237/Peaxi162Scf00945g00119/Peaxi162Scf00154g01149/Peaxi162Scf00154g00926/Peaxi162Scf00113g00024/Peaxi162Scf01218g00211/Peaxi162Scf00038g00211/Peaxi162Scf00043g00014/Peaxi162Scf00312g00017/Peaxi162Scf00597g00110/Peaxi162Scf00003g00183/novel.1511/Peaxi162Scf01110g00313/Peaxi162Scf00748g00096/Peaxi162Scf00032g00147/Peaxi162Scf00753g00052/Peaxi162Scf00166g002…	71	Peaxi162Scf00096g00005/Peaxi162Scf00491g00110/Peaxi162Scf00254g00619/Peaxi162Scf00491g00038/Peaxi162Scf00032g01117/Peaxi162Scf00002g00216/Peaxi162Scf01546g00001/Peaxi162Scf00071g90138/Peaxi162Scf00263g00228/Peaxi162Scf00911g00028/Peaxi162Scf00362g00255/Peaxi162Scf01347g00124/Peaxi162Scf00469g00822/Peaxi162Scf00207g00623/Peaxi162Scf00032g01118/Peaxi162Scf00126g00421/Peaxi162Scf00049g00042/Peaxi162…
MF	GO:0005506	iron ion binding	0.00522952	2.45126e-19	1.99165e-17	168	98	Peaxi162Scf00154g01150/Peaxi162Scf00265g00412/Peaxi162Scf00069g02237/Peaxi162Scf00945g00119/Peaxi162Scf00154g01149/Peaxi162Scf00314g00943/Peaxi162Scf00154g00926/Peaxi162Scf00113g00024/Peaxi162Scf01218g00211/Peaxi162Scf00038g00211/Peaxi162Scf00043g00014/Peaxi162Scf00312g00017/Peaxi162Scf00597g00110/Peaxi162Scf00003g00183/novel.1511/Peaxi162Scf01110g00313/Peaxi162Scf00748g00096/Peaxi162Scf00462g000…	70	Peaxi162Scf00096g00005/Peaxi162Scf00491g00110/Peaxi162Scf00491g00038/Peaxi162Scf00032g01117/Peaxi162Scf00002g00216/Peaxi162Scf01546g00001/Peaxi162Scf00071g90138/Peaxi162Scf00911g00028/Peaxi162Scf00444g00126/Peaxi162Scf01347g00124/Peaxi162Scf00469g00822/Peaxi162Scf00207g00623/Peaxi162Scf00032g01118/Peaxi162Scf00126g00421/Peaxi162Scf00049g00042/Peaxi162Scf03693g00010/Peaxi162Scf00002g90216/Peaxi162…
MF	GO:0016758	transferase activity, transferring hexosyl groups	0.00522952	1.41101e-06	9.17159e-05	114	53	Peaxi162Scf00007g90222/Peaxi162Scf00474g00612/Peaxi162Scf00488g00026/Peaxi162Scf00008g04510/Peaxi162Scf00078g01015/Peaxi162Scf00286g01048/Peaxi162Scf00393g00076/Peaxi162Scf00130g00067/Peaxi162Scf00009g01533/Peaxi162Scf00474g00062/Peaxi162Scf00677g00035/Peaxi162Scf00815g00243/Peaxi162Scf00007g01511/Peaxi162Scf00722g00019/Peaxi162Scf00017g00156/Peaxi162Scf00130g00727/Peaxi162Scf00016g02111/Peaxi162…	61	Peaxi162Scf00116g01620/Peaxi162Scf00045g01732/Peaxi162Scf00116g01621/Peaxi162Scf00217g00008/Peaxi162Scf00393g00027/Peaxi162Scf00111g00013/Peaxi162Scf00222g00418/Peaxi162Scf00003g00251/Peaxi162Scf00052g00210/Peaxi162Scf00610g00361/Peaxi162Scf00610g00354/Peaxi162Scf00610g10361/Peaxi162Scf00130g00063/Peaxi162Scf00082g02211/Peaxi162Scf00451g00330/Peaxi162Scf00078g01132/Peaxi162Scf00052g00014/Peaxi162…
MF	GO:0008171	O-methyltransferase activity	0.00522952	5.45287e-06	0.000295364	19	6	Peaxi162Scf00517g00518/Peaxi162Scf00401g00526/Peaxi162Scf00401g00617/Peaxi162Scf00362g00342/Peaxi162Scf00092g00172/Peaxi162Scf00517g00634	13	Peaxi162Scf00450g00031/Peaxi162Scf00078g00838/Peaxi162Scf00912g00111/Peaxi162Scf00791g00417/Peaxi162Scf00078g00930/Peaxi162Scf00450g00032/Peaxi162Scf00034g00193/Peaxi162Scf00004g00465/Peaxi162Scf00518g00430/Peaxi162Scf00010g00005/Peaxi162Scf00017g00118/Peaxi162Scf00078g00836/Peaxi162Scf00791g00430
MF	GO:0004553	hydrolase activity, hydrolyzing O-glycosyl compounds	0.0325392	6.41331e-06	0.000297761	101	40	Peaxi162Scf01261g00011/Peaxi162Scf00023g00112/Peaxi162Scf00102g00077/Peaxi162Scf00765g00134/Peaxi162Scf00130g00093/Peaxi162Scf01390g00031/Peaxi162Scf00991g00317/Peaxi162Scf00058g00078/Peaxi162Scf00007g01511/Peaxi162Scf00722g00019/Peaxi162Scf00998g00141/Peaxi162Scf00160g01417/Peaxi162Scf00400g00512/Peaxi162Scf00683g00241/Peaxi162Scf01205g00034/Peaxi162Scf00032g00106/Peaxi162Scf00921g00242/Peaxi162…	61	Peaxi162Scf00399g00038/Peaxi162Scf00032g00921/Peaxi162Scf00062g00113/Peaxi162Scf00217g00314/Peaxi162Scf00078g01219/Peaxi162Scf00393g00027/Peaxi162Scf00111g00013/Peaxi162Scf00038g02539/Peaxi162Scf00715g00216/Peaxi162Scf00074g01824/Peaxi162Scf00252g00712/Peaxi162Scf00078g00825/Peaxi162Scf00493g00221/Peaxi162Scf00052g00210/Peaxi162Scf00610g00361/Peaxi162Scf00104g00022/Peaxi162Scf00610g00354/Peaxi162…
MF	GO:0004866	endopeptidase inhibitor activity	0.00522952	1.23303e-05	0.000364304	17	5	Peaxi162Scf00798g00320/Peaxi162Scf00643g00055/Peaxi162Scf00897g00113/Peaxi162Scf00643g00538/Peaxi162Scf00016g00166	12	Peaxi162Scf00358g00004/novel.2163/Peaxi162Scf00171g00131/Peaxi162Scf00268g00024/Peaxi162Scf00714g00213/Peaxi162Scf00071g00435/Peaxi162Scf00071g00425/novel.2682/Peaxi162Scf00391g00730/Peaxi162Scf00391g00729/Peaxi162Scf00286g00082/Peaxi162Scf00071g00049
MF	GO:0030414	peptidase inhibitor activity	0.00522952	1.23303e-05	0.000364304	17	5	Peaxi162Scf00798g00320/Peaxi162Scf00643g00055/Peaxi162Scf00897g00113/Peaxi162Scf00643g00538/Peaxi162Scf00016g00166	12	Peaxi162Scf00358g00004/novel.2163/Peaxi162Scf00171g00131/Peaxi162Scf00268g00024/Peaxi162Scf00714g00213/Peaxi162Scf00071g00435/Peaxi162Scf00071g00425/novel.2682/Peaxi162Scf00391g00730/Peaxi162Scf00391g00729/Peaxi162Scf00286g00082/Peaxi162Scf00071g00049
MF	GO:0061134	peptidase regulator activity	0.00522952	1.23303e-05	0.000364304	17	5	Peaxi162Scf00798g00320/Peaxi162Scf00643g00055/Peaxi162Scf00897g00113/Peaxi162Scf00643g00538/Peaxi162Scf00016g00166	12	Peaxi162Scf00358g00004/novel.2163/Peaxi162Scf00171g00131/Peaxi162Scf00268g00024/Peaxi162Scf00714g00213/Peaxi162Scf00071g00435/Peaxi162Scf00071g00425/novel.2682/Peaxi162Scf00391g00730/Peaxi162Scf00391g00729/Peaxi162Scf00286g00082/Peaxi162Scf00071g00049
MF	GO:0061135	endopeptidase regulator activity	0.0325392	1.23303e-05	0.000364304	17	5	Peaxi162Scf00798g00320/Peaxi162Scf00643g00055/Peaxi162Scf00897g00113/Peaxi162Scf00643g00538/Peaxi162Scf00016g00166	12	Peaxi162Scf00358g00004/novel.2163/Peaxi162Scf00171g00131/Peaxi162Scf00268g00024/Peaxi162Scf00714g00213/Peaxi162Scf00071g00435/Peaxi162Scf00071g00425/novel.2682/Peaxi162Scf00391g00730/Peaxi162Scf00391g00729/Peaxi162Scf00286g00082/Peaxi162Scf00071g00049
MF	GO:0016798	hydrolase activity, acting on glycosyl bonds	0.00522952	2.10643e-05	0.00057049	103	40	Peaxi162Scf01261g00011/Peaxi162Scf00023g00112/Peaxi162Scf00102g00077/Peaxi162Scf00765g00134/Peaxi162Scf00130g00093/Peaxi162Scf01390g00031/Peaxi162Scf00991g00317/Peaxi162Scf00058g00078/Peaxi162Scf00007g01511/Peaxi162Scf00722g00019/Peaxi162Scf00998g00141/Peaxi162Scf00160g01417/Peaxi162Scf00400g00512/Peaxi162Scf00683g00241/Peaxi162Scf01205g00034/Peaxi162Scf00032g00106/Peaxi162Scf00921g00242/Peaxi162…	63	Peaxi162Scf00399g00038/Peaxi162Scf00032g00921/Peaxi162Scf00062g00113/Peaxi162Scf00217g00314/Peaxi162Scf00078g01219/Peaxi162Scf00088g00817/Peaxi162Scf00393g00027/Peaxi162Scf00111g00013/Peaxi162Scf00038g02539/Peaxi162Scf00715g00216/Peaxi162Scf00074g01824/Peaxi162Scf00252g00712/Peaxi162Scf00078g00825/Peaxi162Scf00493g00221/Peaxi162Scf00052g00210/Peaxi162Scf00610g00361/Peaxi162Scf00104g00022/Peaxi162…
MF	GO:0016757	transferase activity, transferring glycosyl groups	0.00522952	3.3862e-05	0.000792385	129	56	Peaxi162Scf00007g90222/Peaxi162Scf00474g00612/Peaxi162Scf00488g00026/Peaxi162Scf00008g04510/Peaxi162Scf00078g01015/Peaxi162Scf00286g01048/Peaxi162Scf00393g00076/Peaxi162Scf00130g00067/Peaxi162Scf00009g01533/Peaxi162Scf00474g00062/Peaxi162Scf00677g00035/Peaxi162Scf00815g00243/Peaxi162Scf00007g01511/Peaxi162Scf00722g00019/Peaxi162Scf00017g00156/Peaxi162Scf00130g00727/Peaxi162Scf00016g02111/Peaxi162…	73	Peaxi162Scf00116g01620/Peaxi162Scf00045g01732/Peaxi162Scf00116g01621/Peaxi162Scf00217g00008/Peaxi162Scf00393g00027/Peaxi162Scf00111g00013/Peaxi162Scf00222g00418/Peaxi162Scf00003g00251/Peaxi162Scf00052g00210/Peaxi162Scf00610g00361/Peaxi162Scf00610g00354/Peaxi162Scf00012g01813/Peaxi162Scf00610g10361/Peaxi162Scf00130g00063/Peaxi162Scf00082g02211/Peaxi162Scf00451g00330/Peaxi162Scf00078g01132/Peaxi162…
MF	GO:0003700	DNA-binding transcription factor activity	0.00522952	3.41335e-05	0.000792385	117	50	Peaxi162Scf00017g03246/Peaxi162Scf00020g02337/Peaxi162Scf00245g00416/Peaxi162Scf00009g00422/Peaxi162Scf00815g00348/Peaxi162Scf00030g02412/Peaxi162Scf00282g00338/Peaxi162Scf00267g00038/Peaxi162Scf00013g00725/Peaxi162Scf00167g00082/Peaxi162Scf00732g00236/Peaxi162Scf00017g03265/Peaxi162Scf00390g90026/Peaxi162Scf00332g00325/Peaxi162Scf00339g00512/Peaxi162Scf00770g00114/Peaxi162Scf00756g00212/Peaxi162…	67	Peaxi162Scf00016g00411/Peaxi162Scf00154g00516/Peaxi162Scf00767g00212/Peaxi162Scf00648g00119/Peaxi162Scf00055g01910/Peaxi162Scf00130g00326/Peaxi162Scf00058g00267/Peaxi162Scf00167g00084/Peaxi162Scf00845g00023/Peaxi162Scf01012g00240/Peaxi162Scf00074g00101/Peaxi162Scf00022g00098/Peaxi162Scf00096g01614/Peaxi162Scf00031g00144/Peaxi162Scf00129g00319/Peaxi162Scf00252g00228/Peaxi162Scf00433g00411/Peaxi162…
MF	GO:0016747	transferase activity, transferring acyl groups other than amino-acyl groups	0.00522952	5.46878e-05	0.0011849	67	40	Peaxi162Scf00814g00227/Peaxi162Scf00040g03012/Peaxi162Scf00269g00135/Peaxi162Scf00089g01020/Peaxi162Scf00047g00128/Peaxi162Scf00003g00487/Peaxi162Scf00285g00073/Peaxi162Scf00284g01042/Peaxi162Scf00007g00012/Peaxi162Scf00198g00710/Peaxi162Scf00188g01311/Peaxi162Scf01442g00002/Peaxi162Scf00188g00119/Peaxi162Scf00075g01237/Peaxi162Scf00009g00351/Peaxi162Scf00798g00002/Peaxi162Scf00075g01225/Peaxi162…	27	Peaxi162Scf00057g00227/Peaxi162Scf00549g00015/Peaxi162Scf00251g00123/Peaxi162Scf00835g00312/Peaxi162Scf00583g00516/Peaxi162Scf00150g00062/Peaxi162Scf00446g00414/Peaxi162Scf01183g00139/Peaxi162Scf00087g00513/Peaxi162Scf00025g00327/Peaxi162Scf00160g00833/Peaxi162Scf00375g00013/Peaxi162Scf00188g00933/Peaxi162Scf00763g00043/Peaxi162Scf00140g01012/Peaxi162Scf00684g00326/Peaxi162Scf00876g00116/Peaxi162…
MF	GO:0004568	chitinase activity	0.00522952	9.98579e-05	0.00202836	9	1	Peaxi162Scf01261g00011	8	Peaxi162Scf00078g01219/Peaxi162Scf00568g00520/Peaxi162Scf00323g00719/Peaxi162Scf00274g00746/Peaxi162Scf00111g00047/Peaxi162Scf00875g00019/Peaxi162Scf00111g00046/Peaxi162Scf00274g00749
MF	GO:0004185	serine-type carboxypeptidase activity	0.0325392	0.000167798	0.00320791	22	17	Peaxi162Scf00160g00624/Peaxi162Scf00091g01310/Peaxi162Scf00340g00111/Peaxi162Scf00748g00085/Peaxi162Scf01160g00152/Peaxi162Scf00263g00321/Peaxi162Scf00166g00423/Peaxi162Scf00016g01639/Peaxi162Scf00152g00533/Peaxi162Scf00150g00919/Peaxi162Scf00160g00626/Peaxi162Scf00152g00525/Peaxi162Scf00114g01016/Peaxi162Scf00128g01745/Peaxi162Scf00207g00130/Peaxi162Scf00081g02733/Peaxi162Scf00160g00529	5	Peaxi162Scf00372g01015/Peaxi162Scf01108g00327/Peaxi162Scf00378g00074/Peaxi162Scf00026g00245/Peaxi162Scf01108g00328
MF	GO:0046983	protein dimerization activity	0.00522952	0.000201853	0.00356473	108	69	Peaxi162Scf00017g03246/Peaxi162Scf00020g02337/Peaxi162Scf00377g00029/Peaxi162Scf00284g00719/Peaxi162Scf00351g00108/Peaxi162Scf00097g02012/Peaxi162Scf00231g00427/Peaxi162Scf00082g01311/Peaxi162Scf01209g00011/Peaxi162Scf00037g00927/Peaxi162Scf00798g00027/Peaxi162Scf00980g00018/Peaxi162Scf00517g00518/Peaxi162Scf00013g00725/Peaxi162Scf00087g00093/Peaxi162Scf01306g00019/Peaxi162Scf00450g00124/Peaxi162…	39	Peaxi162Scf00078g00838/Peaxi162Scf00154g00516/Peaxi162Scf00912g00111/Peaxi162Scf00564g00212/Peaxi162Scf00026g90312/Peaxi162Scf00078g00930/Peaxi162Scf00022g00098/Peaxi162Scf00030g02220/Peaxi162Scf00034g00193/Peaxi162Scf00370g00071/Peaxi162Scf64274g00001/Peaxi162Scf00083g01812/Peaxi162Scf00155g00103/Peaxi162Scf01164g00018/Peaxi162Scf00406g00210/Peaxi162Scf00075g01418/Peaxi162Scf00004g00465/Peaxi162…
MF	GO:0070008	serine-type exopeptidase activity	0.00522952	0.0002084	0.00356473	24	18	Peaxi162Scf00160g00624/Peaxi162Scf00091g01310/Peaxi162Scf00340g00111/Peaxi162Scf00748g00085/Peaxi162Scf01160g00152/Peaxi162Scf00174g00141/Peaxi162Scf00263g00321/Peaxi162Scf00166g00423/Peaxi162Scf00016g01639/Peaxi162Scf00152g00533/Peaxi162Scf00150g00919/Peaxi162Scf00160g00626/Peaxi162Scf00152g00525/Peaxi162Scf00114g01016/Peaxi162Scf00128g01745/Peaxi162Scf00207g00130/Peaxi162Scf00081g02733/Peaxi162…	6	Peaxi162Scf00372g01015/Peaxi162Scf01108g00327/Peaxi162Scf00378g00074/Peaxi162Scf00080g01316/Peaxi162Scf00026g00245/Peaxi162Scf01108g00328
MF	GO:0004180	carboxypeptidase activity	0.00522952	0.000338688	0.00550368	22	17	Peaxi162Scf00160g00624/Peaxi162Scf00091g01310/Peaxi162Scf00340g00111/Peaxi162Scf00748g00085/Peaxi162Scf01160g00152/Peaxi162Scf00263g00321/Peaxi162Scf00166g00423/Peaxi162Scf00016g01639/Peaxi162Scf00152g00533/Peaxi162Scf00150g00919/Peaxi162Scf00160g00626/Peaxi162Scf00152g00525/Peaxi162Scf00114g01016/Peaxi162Scf00128g01745/Peaxi162Scf00207g00130/Peaxi162Scf00081g02733/Peaxi162Scf00160g00529	5	Peaxi162Scf00372g01015/Peaxi162Scf01108g00327/Peaxi162Scf00378g00074/Peaxi162Scf00026g00245/Peaxi162Scf01108g00328
MF	GO:0004867	serine-type endopeptidase inhibitor activity	0.0325392	0.00052092	0.00786277	11	3	Peaxi162Scf00798g00320/Peaxi162Scf00897g00113/Peaxi162Scf00016g00166	8	Peaxi162Scf00268g00024/Peaxi162Scf00714g00213/Peaxi162Scf00071g00435/Peaxi162Scf00071g00425/novel.2682/Peaxi162Scf00391g00730/Peaxi162Scf00391g00729/Peaxi162Scf00071g00049
MF	GO:0008236	serine-type peptidase activity	0.00522952	0.000556442	0.00786277	53	36	Peaxi162Scf00160g00624/Peaxi162Scf00091g01310/Peaxi162Scf00620g00034/Peaxi162Scf00264g00035/Peaxi162Scf00340g00111/Peaxi162Scf00694g00438/Peaxi162Scf00620g00315/Peaxi162Scf00102g00735/Peaxi162Scf01073g00010/Peaxi162Scf00748g00085/Peaxi162Scf01160g00152/Peaxi162Scf00174g00141/Peaxi162Scf00672g00515/Peaxi162Scf00263g00321/Peaxi162Scf00102g01359/Peaxi162Scf00166g00423/Peaxi162Scf00016g01639/Peaxi162…	17	Peaxi162Scf00189g00041/Peaxi162Scf00207g01445/Peaxi162Scf00347g00624/Peaxi162Scf00348g00818/Peaxi162Scf00372g01015/Peaxi162Scf00714g00429/Peaxi162Scf01108g00327/Peaxi162Scf01184g00144/Peaxi162Scf00378g00074/Peaxi162Scf00620g00543/Peaxi162Scf00080g01316/Peaxi162Scf00040g00319/Peaxi162Scf00026g00245/Peaxi162Scf00007g00172/Peaxi162Scf00620g00526/Peaxi162Scf01108g00328/Peaxi162Scf00102g00133
MF	GO:0017171	serine hydrolase activity	0.00522952	0.000556442	0.00786277	53	36	Peaxi162Scf00160g00624/Peaxi162Scf00091g01310/Peaxi162Scf00620g00034/Peaxi162Scf00264g00035/Peaxi162Scf00340g00111/Peaxi162Scf00694g00438/Peaxi162Scf00620g00315/Peaxi162Scf00102g00735/Peaxi162Scf01073g00010/Peaxi162Scf00748g00085/Peaxi162Scf01160g00152/Peaxi162Scf00174g00141/Peaxi162Scf00672g00515/Peaxi162Scf00263g00321/Peaxi162Scf00102g01359/Peaxi162Scf00166g00423/Peaxi162Scf00016g01639/Peaxi162…	17	Peaxi162Scf00189g00041/Peaxi162Scf00207g01445/Peaxi162Scf00347g00624/Peaxi162Scf00348g00818/Peaxi162Scf00372g01015/Peaxi162Scf00714g00429/Peaxi162Scf01108g00327/Peaxi162Scf01184g00144/Peaxi162Scf00378g00074/Peaxi162Scf00620g00543/Peaxi162Scf00080g01316/Peaxi162Scf00040g00319/Peaxi162Scf00026g00245/Peaxi162Scf00007g00172/Peaxi162Scf00620g00526/Peaxi162Scf01108g00328/Peaxi162Scf00102g00133
MF	GO:0140110	transcription regulator activity	0.00522952	0.00062681	0.00848806	120	52	Peaxi162Scf00017g03246/Peaxi162Scf00020g02337/Peaxi162Scf00089g01020/Peaxi162Scf00245g00416/Peaxi162Scf00009g00422/Peaxi162Scf00815g00348/Peaxi162Scf00030g02412/Peaxi162Scf00282g00338/Peaxi162Scf00267g00038/Peaxi162Scf00013g00725/Peaxi162Scf00167g00082/Peaxi162Scf00732g00236/Peaxi162Scf00017g03265/Peaxi162Scf00390g90026/Peaxi162Scf00332g00325/Peaxi162Scf00339g00512/Peaxi162Scf00770g00114/Peaxi162…	68	Peaxi162Scf00016g00411/Peaxi162Scf00154g00516/Peaxi162Scf00767g00212/Peaxi162Scf00648g00119/Peaxi162Scf00055g01910/Peaxi162Scf00130g00326/Peaxi162Scf00058g00267/Peaxi162Scf00167g00084/Peaxi162Scf00845g00023/Peaxi162Scf01012g00240/Peaxi162Scf00074g00101/Peaxi162Scf00022g00098/Peaxi162Scf00096g01614/Peaxi162Scf00031g00144/Peaxi162Scf00129g00319/Peaxi162Scf00252g00228/Peaxi162Scf00433g00411/Peaxi162…
MF	GO:0030246	carbohydrate binding	0.00522952	0.000708966	0.00921656	46	34	Peaxi162Scf00038g01528/Peaxi162Scf00032g00420/Peaxi162Scf00450g00004/Peaxi162Scf00076g01039/Peaxi162Scf00391g00528/Peaxi162Scf00141g00342/Peaxi162Scf00032g00419/Peaxi162Scf00084g01118/Peaxi162Scf00014g00025/Peaxi162Scf00032g00422/Peaxi162Scf00450g00033/Peaxi162Scf00032g00035/Peaxi162Scf00527g00323/Peaxi162Scf00771g00033/Peaxi162Scf00003g00315/Peaxi162Scf01346g00216/Peaxi162Scf00328g00724/Peaxi162…	12	Peaxi162Scf00222g00418/Peaxi162Scf00207g01052/Peaxi162Scf00164g00125/Peaxi162Scf00009g00221/Peaxi162Scf00771g00032/Peaxi162Scf00076g00414/Peaxi162Scf00074g00927/Peaxi162Scf00354g00054/Peaxi162Scf00089g01843/Peaxi162Scf00363g00412/Peaxi162Scf00023g02310/Peaxi162Scf00016g03312
MF	GO:0016746	transferase activity, transferring acyl groups	0.00522952	0.00141101	0.0176376	73	45	Peaxi162Scf00814g00227/Peaxi162Scf00040g03012/Peaxi162Scf00075g01420/Peaxi162Scf00269g00135/Peaxi162Scf00089g01020/Peaxi162Scf00047g00128/Peaxi162Scf00003g00487/Peaxi162Scf00075g01331/Peaxi162Scf00285g00073/Peaxi162Scf00284g01042/Peaxi162Scf00007g00012/Peaxi162Scf00198g00710/Peaxi162Scf00188g01311/Peaxi162Scf01442g00002/Peaxi162Scf00188g00119/Peaxi162Scf00075g01237/Peaxi162Scf00009g00351/Peaxi162…	28	Peaxi162Scf00057g00227/Peaxi162Scf00549g00015/Peaxi162Scf00251g00123/Peaxi162Scf00835g00312/Peaxi162Scf00583g00516/Peaxi162Scf00150g00062/Peaxi162Scf00446g00414/Peaxi162Scf01183g00139/Peaxi162Scf00087g00513/Peaxi162Scf00025g00327/Peaxi162Scf00160g00833/Peaxi162Scf00375g00013/Peaxi162Scf00188g00933/Peaxi162Scf00763g00043/Peaxi162Scf00140g01012/Peaxi162Scf00684g00326/Peaxi162Scf00876g00116/Peaxi162…
MF	GO:0005509	calcium ion binding	0.0325392	0.0015357	0.0184853	60	31	Peaxi162Scf00082g01216/Peaxi162Scf00497g01113/Peaxi162Scf00282g00014/Peaxi162Scf00257g00046/Peaxi162Scf01223g00010/Peaxi162Scf00991g00317/Peaxi162Scf00391g00528/Peaxi162Scf00014g00025/Peaxi162Scf00228g00041/Peaxi162Scf00589g00519/Peaxi162Scf00222g00618/Peaxi162Scf00347g00071/Peaxi162Scf00076g00226/Peaxi162Scf00647g00529/Peaxi162Scf00105g01429/Peaxi162Scf00681g00436/Peaxi162Scf00064g01321/Peaxi162…	29	Peaxi162Scf00087g00213/Peaxi162Scf00071g00426/Peaxi162Scf00102g00833/Peaxi162Scf00314g00733/Peaxi162Scf00374g00729/Peaxi162Scf00038g02539/Peaxi162Scf02113g00007/Peaxi162Scf00252g00712/Peaxi162Scf00252g00081/Peaxi162Scf00362g01041/Peaxi162Scf00717g00322/Peaxi162Scf00001g00523/Peaxi162Scf00683g00043/Peaxi162Scf00130g00127/Peaxi162Scf00209g00331/Peaxi162Scf00088g00156/Peaxi162Scf00007g01610/Peaxi162…
MF	GO:0008238	exopeptidase activity	0.00522952	0.00159334	0.0184941	24	18	Peaxi162Scf00160g00624/Peaxi162Scf00091g01310/Peaxi162Scf00340g00111/Peaxi162Scf00748g00085/Peaxi162Scf01160g00152/Peaxi162Scf00174g00141/Peaxi162Scf00263g00321/Peaxi162Scf00166g00423/Peaxi162Scf00016g01639/Peaxi162Scf00152g00533/Peaxi162Scf00150g00919/Peaxi162Scf00160g00626/Peaxi162Scf00152g00525/Peaxi162Scf00114g01016/Peaxi162Scf00128g01745/Peaxi162Scf00207g00130/Peaxi162Scf00081g02733/Peaxi162…	6	Peaxi162Scf00372g01015/Peaxi162Scf01108g00327/Peaxi162Scf00378g00074/Peaxi162Scf00080g01316/Peaxi162Scf00026g00245/Peaxi162Scf01108g00328
MF	GO:0004857	enzyme inhibitor activity	0.00522952	0.0017046	0.0191033	38	9	Peaxi162Scf00450g00859/Peaxi162Scf00798g00320/Peaxi162Scf00376g00215/Peaxi162Scf00643g00055/Peaxi162Scf00897g00113/Peaxi162Scf00643g00538/Peaxi162Scf00034g00202/novel.998/Peaxi162Scf00016g00166	29	Peaxi162Scf00358g00004/Peaxi162Scf00210g00163/novel.2163/Peaxi162Scf00171g00131/Peaxi162Scf00268g00024/Peaxi162Scf00038g02343/Peaxi162Scf00714g00213/Peaxi162Scf00071g00435/Peaxi162Scf00954g00006/Peaxi162Scf00071g00425/Peaxi162Scf00191g00112/novel.2682/Peaxi162Scf00318g00063/Peaxi162Scf00013g02711/Peaxi162Scf00102g01111/Peaxi162Scf00016g01732/Peaxi162Scf00037g00333/Peaxi162Scf00391g00730/Peaxi162S…
MF	GO:0046527	glucosyltransferase activity	0.00522952	0.00212932	0.0230677	29	10	Peaxi162Scf00007g90222/Peaxi162Scf00474g00612/Peaxi162Scf00078g01015/Peaxi162Scf00474g00062/Peaxi162Scf00007g01511/Peaxi162Scf00722g00019/Peaxi162Scf00713g00213/Peaxi162Scf00074g00547/Peaxi162Scf00892g00009/Peaxi162Scf00001g00303	19	Peaxi162Scf00393g00027/Peaxi162Scf00111g00013/Peaxi162Scf00052g00210/Peaxi162Scf00610g00361/Peaxi162Scf00610g00354/Peaxi162Scf00610g10361/Peaxi162Scf00082g02211/Peaxi162Scf00052g00014/Peaxi162Scf00047g00336/Peaxi162Scf00025g00276/Peaxi162Scf00111g00032/Peaxi162Scf00111g10032/Peaxi162Scf00401g00329/Peaxi162Scf00371g00318/Peaxi162Scf00807g00217/Peaxi162Scf00111g00022/Peaxi162Scf00024g00617/Peaxi162…
MF	GO:0001871	pattern binding	0.0325392	0.00318792	0.0323774	18	16	Peaxi162Scf00032g00420/Peaxi162Scf00450g00004/Peaxi162Scf00391g00528/Peaxi162Scf00141g00342/Peaxi162Scf00032g00419/Peaxi162Scf00014g00025/Peaxi162Scf00032g00422/Peaxi162Scf00450g00033/Peaxi162Scf00032g00035/Peaxi162Scf00209g00931/Peaxi162Scf00032g00326/Peaxi162Scf00550g00448/Peaxi162Scf00344g01810/Peaxi162Scf00634g00516/Peaxi162Scf00183g00925/Peaxi162Scf00102g01048	2	Peaxi162Scf00074g00927/Peaxi162Scf00089g01843
MF	GO:0030247	polysaccharide binding	0.00522952	0.00318792	0.0323774	18	16	Peaxi162Scf00032g00420/Peaxi162Scf00450g00004/Peaxi162Scf00391g00528/Peaxi162Scf00141g00342/Peaxi162Scf00032g00419/Peaxi162Scf00014g00025/Peaxi162Scf00032g00422/Peaxi162Scf00450g00033/Peaxi162Scf00032g00035/Peaxi162Scf00209g00931/Peaxi162Scf00032g00326/Peaxi162Scf00550g00448/Peaxi162Scf00344g01810/Peaxi162Scf00634g00516/Peaxi162Scf00183g00925/Peaxi162Scf00102g01048	2	Peaxi162Scf00074g00927/Peaxi162Scf00089g01843
MF	GO:0016762	xyloglucan:xyloglucosyl transferase activity	0.00522952	0.00435685	0.0429084	15	3	Peaxi162Scf00007g01511/Peaxi162Scf00722g00019/Peaxi162Scf00892g00009	12	Peaxi162Scf00393g00027/Peaxi162Scf00111g00013/Peaxi162Scf00052g00210/Peaxi162Scf00610g00361/Peaxi162Scf00610g00354/Peaxi162Scf00610g10361/Peaxi162Scf00082g02211/Peaxi162Scf00111g00032/Peaxi162Scf00111g10032/Peaxi162Scf00807g00217/Peaxi162Scf00111g00022/Peaxi162Scf00807g00214

## Sheet: Sheet8
Supplementary Table S10. Differentially expressed genes in hormone signaling pathways between comparisons of PhARF5-silenced and PhARF19a-silenced petunias
catalogue	Gene_ID	Family	pTRV2_GFP_fpkm	pTRV2_PhARF5_fpkm	pTRV2_PhARF19a_fpkm	pTRV2_PhARF5 vs pTRV2_GFP (Log2(FC))	pTRV2_PhARF19a vs pTRV2_GFP (Log2(FC))	pTRV2_PhARF5 vs pTRV2_PhARF19a (Log2(FC))	Gene_description
Auxin	Peaxi162Scf00045g00237	ARF	107.894	322.73	135.129	1.58072	0.32473	1.25599	- && sp|Q9ZTX8|ARFF_ARATH Auxin response factor 6 OS=Arabidopsis thaliana OX=3702 GN=ARF6 PE=1 SV=2 && PF06507:Auxin response factor|PF02362:B3 DNA binding domain
	Peaxi162Scf00270g00314	ARF	62.8331	87.749	25.8806	0.481857	-1.27966	1.76151	- && sp|Q9AV47|ARFV_ORYSJ Auxin response factor 22 OS=Oryza sativa subsp. japonica OX=39947 GN=ARF22 PE=2 SV=1 && PF02362:B3 DNA binding domain|PF06507:Auxin response factor
	Peaxi162Scf00465g00051	ARF	7.13546	8.77448	27.9496	0.298306	1.96975	-1.67144	- && sp|Q9ZTX8|ARFF_ARATH Auxin response factor 6 OS=Arabidopsis thaliana OX=3702 GN=ARF6 PE=1 SV=2 && PF02362:B3 DNA binding domain|PF06507:Auxin response factor
	Peaxi162Scf00351g00221	ARF	16.9752	22.4848	54.8533	0.405524	1.69215	-1.28663	- && sp|Q9ZTX9|ARFD_ARATH Auxin response factor 4 OS=Arabidopsis thaliana OX=3702 GN=ARF4 PE=1 SV=1 && PF02309:AUX/IAA family|PF06507:Auxin response factor|PF02362:B3 DNA binding domain
	Peaxi162Scf00345g00027	ARF	2.55001	2.69915	7.0604	0.0819998	1.46925	-1.38725	- && sp|Q9XED8|ARFI_ARATH Auxin response factor 9 OS=Arabidopsis thaliana OX=3702 GN=ARF9 PE=1 SV=1 && PF02309:AUX/IAA family|PF02362:B3 DNA binding domain|PF06507:Auxin response factor
	Peaxi162Scf00156g01314	ARF	0.821499	2.59011	5.94635	1.65668	2.85567	-1.19899	- && sp|Q9ZPY6|ARFK_ARATH Auxin response factor 11 OS=Arabidopsis thaliana OX=3702 GN=ARF11 PE=2 SV=3 && PF06507:Auxin response factor
	Peaxi162Scf00045g00237	ARF	107.894	322.73	135.129	1.58072	0.32473	1.25599	- && sp|Q9ZTX8|ARFF_ARATH Auxin response factor 6 OS=Arabidopsis thaliana OX=3702 GN=ARF6 PE=1 SV=2 && PF06507:Auxin response factor|PF02362:B3 DNA binding domain
	Peaxi162Scf01313g90029	AUX1	3.90568	12.842	46.6633	1.71723	3.57864	-1.86142	- && sp|Q9FEL7|LAX2_MEDTR Auxin transporter-like protein 2 OS=Medicago truncatula OX=3880 GN=LAX2 PE=2 SV=1 && PF10440:Ubiquitin-binding WIYLD domain|PF01490:Transmembrane amino acid transporter protein
	Peaxi162Scf00093g00056	AUX1	0.293228	0.153807	1.19497	-0.930896	2.02689	-2.95778	- && sp|Q9CA25|LAX3_ARATH Auxin transporter-like protein 3 OS=Arabidopsis thaliana OX=3702 GN=LAX3 PE=2 SV=1 && PF01490:Transmembrane amino acid transporter protein
	Peaxi162Scf00015g00027	AUX/IAA	104.354	146.85	53.0356	0.492858	-0.976458	1.46932	- && sp|P93830|IAA17_ARATH Auxin-responsive protein IAA17 OS=Arabidopsis thaliana OX=3702 GN=IAA17 PE=1 SV=2 && PF02309:AUX/IAA family
	Peaxi162Scf00643g00021	AUX/IAA	8.27421	15.512	4.61724	0.906687	-0.84159	1.74828	- && sp|Q5W670|IAA18_ORYSJ Auxin-responsive protein IAA18 OS=Oryza sativa subsp. japonica OX=39947 GN=IAA18 PE=2 SV=1 && PF02309:AUX/IAA family
	Peaxi162Scf00231g00621	AUX/IAA	0	0	1.68084	/	/	/	- && sp|Q9FKM7|IAA33_ARATH Auxin-responsive protein IAA33 OS=Arabidopsis thaliana OX=3702 GN=IAA33 PE=1 SV=1 && PF02309:AUX/IAA family
	Peaxi162Scf00699g00029	AUX/IAA	0.304009	0.0667851	0.68424	-2.18651	1.17039	-3.35691	- && sp|O24408|IAA18_ARATH Auxin-responsive protein IAA18 OS=Arabidopsis thaliana OX=3702 GN=IAA18 PE=1 SV=2 && PF02309:AUX/IAA family
	Peaxi162Scf00889g00021	SAUR	3.30261	36.9603	6.61636	3.4843	1.00243	2.48187	- && sp|O65695|SAU50_ARATH Auxin-responsive protein SAUR50 OS=Arabidopsis thaliana OX=3702 GN=SAUR50 PE=1 SV=1 && PF02519:Auxin responsive protein
	Peaxi162Scf00124g01740	SAUR	37.6897	21.813	55.7715	-0.78898	0.565356	-1.35434	- && sp|Q9FJG0|SAU20_ARATH Auxin-responsive protein SAUR20 OS=Arabidopsis thaliana OX=3702 GN=SAUR20 PE=1 SV=1 && PF02519:Auxin responsive protein
	Peaxi162Scf00124g01719	SAUR	20.3119	21.0364	48.65	0.0505586	1.26011	-1.20955	- && sp|Q9FJG0|SAU20_ARATH Auxin-responsive protein SAUR20 OS=Arabidopsis thaliana OX=3702 GN=SAUR20 PE=1 SV=1 && PF02519:Auxin responsive protein
	Peaxi162Scf00464g00323	SAUR	35.4855	17.6951	36.4194	-1.00388	0.0374779	-1.04135	- && sp|F4I1H5|SAU63_ARATH Auxin-responsive protein SAUR63 OS=Arabidopsis thaliana OX=3702 GN=SAUR63 PE=2 SV=1 && PF02519:Auxin responsive protein
	Peaxi162Scf00362g01148	SAUR	0.0774861	0.400266	21.1759	2.36895	8.09427	-5.72532	- && sp|O65695|SAU50_ARATH Auxin-responsive protein SAUR50 OS=Arabidopsis thaliana OX=3702 GN=SAUR50 PE=1 SV=1 && PF02519:Auxin responsive protein
	Peaxi162Scf00533g00001	SAUR	6.39466	16.4997	2.65709	1.3675	-1.26702	2.63452	- && sp|Q9C9E1|SAU78_ARATH Auxin-responsive protein SAUR78 OS=Arabidopsis thaliana OX=3702 GN=SAUR78 PE=1 SV=1 && PF02519:Auxin responsive protein
	Peaxi162Scf00906g00213	SAUR	1.75619	8.73877	0.652164	2.31498	-1.42914	3.74412	- && sp|O65695|SAU50_ARATH Auxin-responsive protein SAUR50 OS=Arabidopsis thaliana OX=3702 GN=SAUR50 PE=1 SV=1 && PF02519:Auxin responsive protein
	Peaxi162Scf00362g01159	SAUR	1.5603	0.622869	10.2766	-1.32482	2.71947	-4.04429	- && sp|O64538|SAU40_ARATH Auxin-responsive protein SAUR40 OS=Arabidopsis thaliana OX=3702 GN=SAUR40 PE=2 SV=1 && PF02519:Auxin responsive protein
	Peaxi162Scf00013g00253	SAUR	0.419533	17.2741	37.3256	5.36368	6.47523	-1.11155	- && sp|O22150|SAU36_ARATH Auxin-responsive protein SAUR36 OS=Arabidopsis thaliana OX=3702 GN=SAUR36 PE=2 SV=1 && PF02519:Auxin responsive protein
	Peaxi162Scf00362g01191	SAUR	8.11891	2.76426	12.9681	-1.55439	0.675609	-2.23	- && sp|Q9FJF9|SAU21_ARATH Auxin-responsive protein SAUR21 OS=Arabidopsis thaliana OX=3702 GN=SAUR21 PE=2 SV=1 && PF02519:Auxin responsive protein
	Peaxi162Scf01502g00007	SAUR	0	0.497523	4.018	/	/	-3.01364	- && sp|O22150|SAU36_ARATH Auxin-responsive protein SAUR36 OS=Arabidopsis thaliana OX=3702 GN=SAUR36 PE=2 SV=1 && PF02519:Auxin responsive protein
	Peaxi162Scf00168g01124	SAUR	7.52719	2.19848	5.62772	-1.77561	-0.419561	-1.35604	- && sp|F4I1I4|SAU67_ARATH Auxin-responsive protein SAUR67 OS=Arabidopsis thaliana OX=3702 GN=SAUR67 PE=2 SV=1 && PF02519:Auxin responsive protein
	Peaxi162Scf00533g00022	SAUR	0	1.33989	0.0582288	/	/	4.52424	- && sp|Q29PU2|SAU76_ARATH Auxin-responsive protein SAUR76 OS=Arabidopsis thaliana OX=3702 GN=SAUR76 PE=1 SV=1 && PF02519:Auxin responsive protein
	Peaxi162Scf00640g00057	SAUR	1.78217	0.759973	2.78175	-1.22961	0.642363	-1.87197	- && sp|O65695|SAU50_ARATH Auxin-responsive protein SAUR50 OS=Arabidopsis thaliana OX=3702 GN=SAUR50 PE=1 SV=1 && PF02519:Auxin responsive protein
	Peaxi162Scf00767g00033	SAUR	0.359405	2.53686	5.21373	2.81936	3.85863	-1.03927	- && sp|Q9ZUZ3|SAU32_ARATH Auxin-responsive protein SAUR32 OS=Arabidopsis thaliana OX=3702 GN=SAUR32 PE=2 SV=1 && PF02519:Auxin responsive protein
	Peaxi162Scf00464g00039	SAUR	3.7069	1.54776	3.65753	-1.26004	-0.0193455	-1.24069	- && sp|Q9FJF9|SAU21_ARATH Auxin-responsive protein SAUR21 OS=Arabidopsis thaliana OX=3702 GN=SAUR21 PE=2 SV=1 && PF02519:Auxin responsive protein
	Peaxi162Scf01306g00016	GH3	0.427814	2.13215	48.9687	2.31725	6.83873	-4.52148	- && sp|Q9LSQ4|GH36_ARATH Indole-3-acetic acid-amido synthetase GH3.6 OS=Arabidopsis thaliana OX=3702 GN=GH3.6 PE=1 SV=1 && PF03321:GH3 auxin-responsive promoter
	Peaxi162Scf00016g02523	GH3	51.9296	37.3881	18.3571	-0.473978	-1.50022	1.02624	- && sp|O82333|GH31_ARATH Probable indole-3-acetic acid-amido synthetase GH3.1 OS=Arabidopsis thaliana OX=3702 GN=GH3.1 PE=2 SV=1 && PF03321:GH3 auxin-responsive promoter
	Peaxi162Scf00067g02424	GH3	0.0478393	0.0264034	1.62889	-0.857471	5.08955	-5.94702	- && sp|O82243|GH39_ARATH Putative indole-3-acetic acid-amido synthetase GH3.9 OS=Arabidopsis thaliana OX=3702 GN=GH3.9 PE=2 SV=1 && PF03321:GH3 auxin-responsive promoter
	Peaxi162Scf00294g00015	GH3	0.216878	0.955874	0.21122	2.13994	-0.0381349	2.17807	- && sp|Q9LSQ4|GH36_ARATH Indole-3-acetic acid-amido synthetase GH3.6 OS=Arabidopsis thaliana OX=3702 GN=GH3.6 PE=1 SV=1 && PF03321:GH3 auxin-responsive promoter
	Peaxi162Scf00945g00013	GH3	0.012639	0.931543	0.272227	6.20367	4.42886	1.77481	- && sp|O82333|GH31_ARATH Probable indole-3-acetic acid-amido synthetase GH3.1 OS=Arabidopsis thaliana OX=3702 GN=GH3.1 PE=2 SV=1 && PF03321:GH3 auxin-responsive promoter
Brassinosteroids	Peaxi162Scf01302g00038	BSK	10.6835	10.8701	4.50327	0.0249861	-1.24633	1.27132	- && sp|Q9FIL1|BSK5_ARATH Serine/threonine-protein kinase BSK5 OS=Arabidopsis thaliana OX=3702 GN=BSK5 PE=1 SV=1 && PF07714:Protein tyrosine kinase
	Peaxi162Scf01144g00010	BSK	14.3801	6.00359	13.0534	-1.26017	-0.139649	-1.12053	- && sp|Q9LS26|BSK2_ARATH Serine/threonine-protein kinase BSK2 OS=Arabidopsis thaliana OX=3702 GN=BSK2 PE=1 SV=1 && PF07714:Protein tyrosine kinase
	Peaxi162Scf00016g02250	CYCD3	0	0	1.14957	/	/	/	- && sp|Q9SN11|CCD33_ARATH Cyclin-D3-3 OS=Arabidopsis thaliana OX=3702 GN=CYCD3-3 PE=2 SV=1 && PF00134:Cyclin, N-terminal domain|PF02984:Cyclin, C-terminal domain
Jasmonic acid	Peaxi162Scf00305g00018	JAZ	6.03519	5.06884	32.4867	-0.251743	2.42838	-2.68012	- && sp|Q9M723|JAZ7_SOLLC Protein JAZ7 OS=Solanum lycopersicum OX=4081 GN=JAZ7 PE=1 SV=1 && PF06200:tify domain|PF09425:Divergent CCT motif
	Peaxi162Scf00087g00093	MYC2	2.81154	6.15264	15.8615	1.12985	2.4961	-1.36625	- && sp|Q39204|MYC2_ARATH Transcription factor MYC2 OS=Arabidopsis thaliana OX=3702 GN=MYC2 PE=1 SV=2 && PF00010:Helix-loop-helix DNA-binding domain|PF14215:bHLH-MYC and R2R3-MYB transcription factors N-terminal
Cytokinine	Peaxi162Scf00247g00048	AHP	0	7.81219	21.3832	/	/	-1.45268	- && sp|Q9LU15|AHP4_ARATH Histidine-containing phosphotransfer protein 4 OS=Arabidopsis thaliana OX=3702 GN=AHP4 PE=1 SV=2 && -
	Peaxi162Scf00434g00728	AHP	1.74477	24.4247	1.61483	3.80723	-0.111659	3.91889	- && sp|Q9ZNV9|AHP1_ARATH Histidine-containing phosphotransfer protein 1 OS=Arabidopsis thaliana OX=3702 GN=AHP1 PE=1 SV=1 && PF01627:Hpt domain
	Peaxi162Scf00739g00426	Type-B ARR	1.29908	12.7804	0.508351	3.29837	-1.35359	4.65196	- && sp|Q9FPR6|ARR17_ARATH Two-component response regulator ARR17 OS=Arabidopsis thaliana OX=3702 GN=ARR17 PE=2 SV=1 && PF00072:Response regulator receiver domain
	Peaxi162Scf00304g00619	Type-B ARR	7.97179	10.4751	3.79654	0.393991	-1.07022	1.46421	- && sp|Q9FPR6|ARR17_ARATH Two-component response regulator ARR17 OS=Arabidopsis thaliana OX=3702 GN=ARR17 PE=2 SV=1 && PF00072:Response regulator receiver domain
	Peaxi162Scf00605g00513	Type-B ARR	0.558868	5.52507	0.836887	3.30541	0.582525	2.72289	- && sp|Q9FPR6|ARR17_ARATH Two-component response regulator ARR17 OS=Arabidopsis thaliana OX=3702 GN=ARR17 PE=2 SV=1 && PF00072:Response regulator receiver domain
	Peaxi162Scf00496g00025	Type-B ARR	12.6757	74.9198	9.6751	2.56329	-0.389715	2.953	- && sp|Q9ZWS6|ARR6_ARATH Two-component response regulator ARR6 OS=Arabidopsis thaliana OX=3702 GN=ARR6 PE=1 SV=2 && PF00072:Response regulator receiver domain
	Peaxi162Scf00970g00159	Type-A ARR	3.07979	2.56713	1.10693	-0.262679	-1.47627	1.21359	- && sp|O80366|ARR9_ARATH Two-component response regulator ARR9 OS=Arabidopsis thaliana OX=3702 GN=ARR9 PE=1 SV=1 && PF00072:Response regulator receiver domain
	Peaxi162Scf00017g02232	Type-A ARR	3.0517	0.366278	4.6551	-3.0586	0.6092	-3.6678	- && sp|Q7G8V2|ARR15_ARATH Two-component response regulator ARR15 OS=Arabidopsis thaliana OX=3702 GN=ARR15 PE=1 SV=1 && PF00072:Response regulator receiver domain
Gibberellic acid	Peaxi162Scf00678g00019	GA2ox	1.51892	22.8462	0.0646479	3.91084	-4.5543	8.46514	- && sp|O49561|G2OX8_ARATH Gibberellin 2-beta-dioxygenase 8 OS=Arabidopsis thaliana OX=3702 GN=GA2OX8 PE=1 SV=2 && PF03171:2OG-Fe(II) oxygenase superfamily|PF14226:non-haem dioxygenase in morphine synthesis N-terminal
	Peaxi162Scf00271g00110	GA2ox	12.9109	8.7968	0.0587789	-0.553536	-7.77907	7.22554	- && sp|Q9SQ80|G2OX1_PEA Gibberellin 2-beta-dioxygenase 1 OS=Pisum sativum OX=3888 GN=GA2OX1 PE=1 SV=1 && -
	Peaxi162Scf00111g00920	GA2ox	0.0207081	0.170867	1.67016	3.04461	6.33365	-3.28904	- && sp|Q9SQ80|G2OX1_PEA Gibberellin 2-beta-dioxygenase 1 OS=Pisum sativum OX=3888 GN=GA2OX1 PE=1 SV=1 && PF14226:non-haem dioxygenase in morphine synthesis N-terminal|PF03171:2OG-Fe(II) oxygenase superfamily
	Peaxi162Scf00164g00091	GA2ox	0.130574	0.0419475	0.800519	-1.63821	2.61607	-4.25428	- && sp|Q9XHM5|G2OX2_PEA Gibberellin 2-beta-dioxygenase 2 OS=Pisum sativum OX=3888 GN=GA2OX2 PE=2 SV=1 && PF14226:non-haem dioxygenase in morphine synthesis N-terminal|PF03171:2OG-Fe(II) oxygenase superfamily
	Peaxi162Scf00228g00912	GA2ox	0.647972	1.69845	0.784537	1.39022	0.27591	1.11431	- && sp|Q9XHM5|G2OX2_PEA Gibberellin 2-beta-dioxygenase 2 OS=Pisum sativum OX=3888 GN=GA2OX2 PE=2 SV=1 && PF14226:non-haem dioxygenase in morphine synthesis N-terminal|PF03171:2OG-Fe(II) oxygenase superfamily
	Peaxi162Scf01039g00226	GID1	5.88974	26.9382	12.1535	2.19338	1.04509	1.14829	- && sp|Q9LYC1|GID1B_ARATH Gibberellin receptor GID1B OS=Arabidopsis thaliana OX=3702 GN=GID1B PE=1 SV=1 && PF07859:alpha/beta hydrolase fold
	Peaxi162Scf00228g00110	DELLA	0.800694	0.19761	0	-2.0186	/	/	- && sp|Q8GXW1|RGL2_ARATH DELLA protein RGL2 OS=Arabidopsis thaliana OX=3702 GN=RGL2 PE=1 SV=2 && PF03514:GRAS domain family
Salicylic acid	Peaxi162Scf00965g00047	TGA	0.111585	1.36061	0.453451	3.60805	2.02281	1.58524	- && sp|P14232|TGA1A_TOBAC TGACG-sequence-specific DNA-binding protein TGA-1A OS=Nicotiana tabacum OX=4097 GN=TGA1A PE=1 SV=1 && -
	Peaxi162Scf00942g00005	PR-1	0.0472327	0.113378	4.01565	1.26329	6.4097	-5.14642	- && sp|Q40374|PR1_MEDTR Pathogenesis-related protein PR-1 OS=Medicago truncatula OX=3880 GN=PR-1 PE=2 SV=1 && PF00188:Cysteine-rich secretory protein family
Abscisic acid	Peaxi162Scf00136g00113	PYL	0.619735	8.84427	1.31735	3.83502	1.08791	2.74711	- && sp|O80992|PYL2_ARATH Abscisic acid receptor PYL2 OS=Arabidopsis thaliana OX=3702 GN=PYL2 PE=1 SV=1 && PF10604:Polyketide cyclase / dehydrase and lipid transport
	Peaxi162Scf00460g00085	PYL	0.0956078	0.293359	1.43687	1.61747	3.90966	-2.29219	- && sp|Q8VZS8|PYL1_ARATH Abscisic acid receptor PYL1 OS=Arabidopsis thaliana OX=3702 GN=PYL1 PE=1 SV=1 && PF10604:Polyketide cyclase / dehydrase and lipid transport
	Peaxi162Scf00164g00138	PP2C	115.309	212.47	75.0295	0.881752	-0.61998	1.50173	- && sp|P49598|P2C37_ARATH Protein phosphatase 2C 37 OS=Arabidopsis thaliana OX=3702 GN=PP2CA PE=1 SV=1 && PF00481:Protein phosphatase 2C
	Peaxi162Scf00611g00412	PP2C	12.1161	44.6333	6.88844	1.88119	-0.814679	2.69587	- && sp|P49598|P2C37_ARATH Protein phosphatase 2C 37 OS=Arabidopsis thaliana OX=3702 GN=PP2CA PE=1 SV=1 && PF00481:Protein phosphatase 2C
	Peaxi162Scf00494g00411	PP2C	19.4659	76.0117	19.7463	1.96528	0.0206347	1.94464	- && sp|Q0JLP9|P2C06_ORYSJ Probable protein phosphatase 2C 6 OS=Oryza sativa subsp. japonica OX=39947 GN=PP2C06 PE=1 SV=1 && PF00481:Protein phosphatase 2C
	Peaxi162Scf00198g00015	PP2C	6.84149	218.959	1.83581	5.00021	-1.89789	6.8981	- && sp|Q65XK7|P2C51_ORYSJ Protein phosphatase 2C 51 OS=Oryza sativa subsp. japonica OX=39947 GN=PP2C51 PE=1 SV=1 && PF00481:Protein phosphatase 2C
	Peaxi162Scf00252g00228	ABF	19.7735	47.604	17.6683	1.26751	-0.162404	1.42992	- && sp|Q9M7Q2|AI5L7_ARATH ABSCISIC ACID-INSENSITIVE 5-like protein 7 OS=Arabidopsis thaliana OX=3702 GN=ABF4 PE=1 SV=1 && PF00170:bZIP transcription factor
Ethylene	Peaxi162Scf00024g00105	ETR2	1.9824	10.4659	0.554871	2.40037	-1.83702	4.2374	- && sp|Q0WPQ2|ETR2_ARATH Ethylene receptor 2 OS=Arabidopsis thaliana OX=3702 GN=ETR2 PE=1 SV=2 && PF00512:His Kinase A (phospho-acceptor) domain|PF00072:Response regulator receiver domain|PF01590:GAF domain
	Peaxi162Scf00024g00157	ETR2	0.16766	2.84522	0.409642	4.08493	1.28882	2.7961	- && sp|Q0WPQ2|ETR2_ARATH Ethylene receptor 2 OS=Arabidopsis thaliana OX=3702 GN=ETR2 PE=1 SV=2 && PF01590:GAF domain|PF00512:His Kinase A (phospho-acceptor) domain|PF00072:Response regulator receiver domain
	Peaxi162Scf00391g00008	CTR1	13.6991	25.8549	12.5916	0.916363	-0.12161	1.03797	- && sp|Q05609|CTR1_ARATH Serine/threonine-protein kinase CTR1 OS=Arabidopsis thaliana OX=3702 GN=CTR1 PE=1 SV=1 && PF00564:PB1 domain|PF07714:Protein tyrosine kinase
	Peaxi162Scf00110g02024	CTR1	24.1108	61.5239	30.2689	1.35146	0.328156	1.02331	- && sp|Q05609|CTR1_ARATH Serine/threonine-protein kinase CTR1 OS=Arabidopsis thaliana OX=3702 GN=CTR1 PE=1 SV=1 && PF14381:Ethylene-responsive protein kinase Le-CTR1|PF07714:Protein tyrosine kinase
	Peaxi162Scf00454g00111	CTR1	6.59349	15.8555	6.5667	1.26587	-0.00587403	1.27175	- && sp|Q05609|CTR1_ARATH Serine/threonine-protein kinase CTR1 OS=Arabidopsis thaliana OX=3702 GN=CTR1 PE=1 SV=1 && PF14381:Ethylene-responsive protein kinase Le-CTR1|PF07714:Protein tyrosine kinase
	Peaxi162Scf00046g00718	EBF2	3.43845	90.9484	9.4474	4.72522	1.45816	3.26706	- && sp|Q708Y0|EBF2_ARATH EIN3-binding F-box protein 2 OS=Arabidopsis thaliana OX=3702 GN=EBF2 PE=1 SV=1 && -
	Peaxi162Scf00313g00914	EBF2	19.4463	109.311	40.4551	2.49087	1.05683	1.43405	- && sp|Q708Y0|EBF2_ARATH EIN3-binding F-box protein 2 OS=Arabidopsis thaliana OX=3702 GN=EBF2 PE=1 SV=1 && -
	Peaxi162Scf00349g00034	ERF	2.40837	10.3544	1.48586	2.10411	-0.696764	2.80087	- && sp|A0A1X9PY88|ERN1_LOTJA Ethylene-responsive transcription factor ERN1 OS=Lotus japonicus OX=34305 GN=ERN1 PE=2 SV=1 && PF00847:AP2 domain
	Peaxi162Scf00001g00352	ERF	0.441964	1.69671	0.195819	1.94074	-1.1744	3.11514	- && sp|O22259|ERF71_ARATH Ethylene-responsive transcription factor ERF071 OS=Arabidopsis thaliana OX=3702 GN=ERF071 PE=1 SV=1 && PF00847:AP2 domain
	Peaxi162Scf01099g00011	ERF	0.23747	0.150808	1.16725	-0.655027	2.2973	-2.95233	- && sp|O80339|ERF82_ARATH Ethylene-responsive transcription factor 3 OS=Arabidopsis thaliana OX=3702 GN=ERF3 PE=1 SV=1 && PF00847:AP2 domain
	Peaxi162Scf00716g00032	ERF	41.1601	8.79614	3.60461	-2.2263	-3.51333	1.28703	- && sp|Q1ECI2|ERF23_ARATH Ethylene-responsive transcription factor ERF023 OS=Arabidopsis thaliana OX=3702 GN=ERF023 PE=2 SV=1 && PF00847:AP2 domain
	Peaxi162Scf00031g00144	ERF	18.0359	81.9583	26.11	2.18402	0.533734	1.65029	- && sp|Q40477|ERF4_TOBAC Ethylene-responsive transcription factor 4 OS=Nicotiana tabacum OX=4097 GN=ERF4 PE=1 SV=1 && PF00847:AP2 domain
	Peaxi162Scf00167g00084	ERF	7.80762	78.8722	21.2486	3.33656	1.44441	1.89215	- && sp|Q40478|ERF5_TOBAC Ethylene-responsive transcription factor 5 OS=Nicotiana tabacum OX=4097 GN=ERF5 PE=2 SV=1 && PF00847:AP2 domain
	Peaxi162Scf00271g00053	ERF	1.55606	12.5112	3.40086	3.00725	1.128	1.87925	- && sp|Q40478|ERF5_TOBAC Ethylene-responsive transcription factor 5 OS=Nicotiana tabacum OX=4097 GN=ERF5 PE=2 SV=1 && PF00847:AP2 domain
	Peaxi162Scf00271g00061	ERF	1.79208	12.1339	4.32983	2.75934	1.27267	1.48667	- && sp|Q40478|ERF5_TOBAC Ethylene-responsive transcription factor 5 OS=Nicotiana tabacum OX=4097 GN=ERF5 PE=2 SV=1 && PF00847:AP2 domain
	Peaxi162Scf00167g00082	ERF	0.763613	6.32034	23.0454	3.04909	4.91549	-1.8664	- && sp|Q40479|ERF2_TOBAC Ethylene-responsive transcription factor 2 OS=Nicotiana tabacum OX=4097 GN=ERF2 PE=2 SV=1 && PF00847:AP2 domain
	Peaxi162Scf00030g00410	ERF	0	0.714088	0	/	/	/	- && sp|Q40479|ERF2_TOBAC Ethylene-responsive transcription factor 2 OS=Nicotiana tabacum OX=4097 GN=ERF2 PE=2 SV=1 && PF00847:AP2 domain
	Peaxi162Scf00185g00827	ERF	0.569979	0.486919	0.0550334	-0.227228	-3.37253	3.1453	- && sp|Q6X5Y6|WRI1_ARATH Ethylene-responsive transcription factor WRI1 OS=Arabidopsis thaliana OX=3702 GN=WRI1 PE=1 SV=1 && PF00847:AP2 domain
	Peaxi162Scf00079g02119	ERF	1.07603	10.1698	2.37944	3.2405	1.14491	2.0956	- && sp|Q70II3|EF110_ARATH Ethylene-responsive transcription factor ERF110 OS=Arabidopsis thaliana OX=3702 GN=ERF110 PE=2 SV=2 && PF00847:AP2 domain
	Peaxi162Scf00547g00042	ERF	0.0311306	1.71314	0.23588	5.78216	2.92165	2.86051	- && sp|Q84QC2|ERF17_ARATH Ethylene-responsive transcription factor ERF017 OS=Arabidopsis thaliana OX=3702 GN=ERF017 PE=2 SV=1 && PF00847:AP2 domain
	Peaxi162Scf00041g00061	ERF	34.0169	45.7943	19.0052	0.428919	-0.839854	1.26877	- && sp|Q8H1E4|RAP24_ARATH Ethylene-responsive transcription factor RAP2-4 OS=Arabidopsis thaliana OX=3702 GN=RAP2-4 PE=1 SV=1 && PF00847:AP2 domain
	Peaxi162Scf01094g00002	ERF	0.831666	3.38784	9.64213	2.02629	3.53527	-1.50899	- && sp|Q8L9K1|ERF99_ARATH Ethylene-responsive transcription factor 13 OS=Arabidopsis thaliana OX=3702 GN=ERF13 PE=1 SV=2 && PF00847:AP2 domain
	Peaxi162Scf01052g00024	ERF	5.16361	10.5212	4.7364	1.02685	-0.124588	1.15144	- && sp|Q8L9K1|ERF99_ARATH Ethylene-responsive transcription factor 13 OS=Arabidopsis thaliana OX=3702 GN=ERF13 PE=1 SV=2 && PF00847:AP2 domain
	Peaxi162Scf00199g00056	ERF	0.226221	0.0705997	1.12924	-1.68	2.31955	-3.99954	- && sp|Q8L9K1|ERF99_ARATH Ethylene-responsive transcription factor 13 OS=Arabidopsis thaliana OX=3702 GN=ERF13 PE=1 SV=2 && PF00847:AP2 domain
	Peaxi162Scf00377g00087	ERF	2.00925	2.00873	5.41697	-0.000370323	1.43083	-1.4312	- && sp|Q8LBQ7|ERF34_ARATH Ethylene-responsive transcription factor ERF034 OS=Arabidopsis thaliana OX=3702 GN=ERF034 PE=2 SV=2 && PF00847:AP2 domain
	Peaxi162Scf00424g00042	ERF	0.0326131	2.90519	0.280942	6.47704	3.10675	3.37029	- && sp|Q8LDC8|ERF92_ARATH Ethylene-responsive transcription factor 1B OS=Arabidopsis thaliana OX=3702 GN=ERF1B PE=1 SV=2 && PF00847:AP2 domain
	Peaxi162Scf00207g00340	ERF	0	0.843126	0.02898	/	/	4.86262	- && sp|Q94AN4|AP2L1_ARATH AP2-like ethylene-responsive transcription factor At1g16060 OS=Arabidopsis thaliana OX=3702 GN=At1g16060 PE=2 SV=1 && -
	Peaxi162Scf00332g00325	ERF	0.475973	0.979997	10.1123	1.0419	4.40909	-3.36719	- && sp|Q94AW5|ERF03_ARATH Ethylene-responsive transcription factor ERF003 OS=Arabidopsis thaliana OX=3702 GN=ERF003 PE=1 SV=1 && PF00847:AP2 domain
	Peaxi162Scf00116g00022	ERF	0	0.154711	1.88138	/	/	-3.60414	- && sp|Q94AW5|ERF03_ARATH Ethylene-responsive transcription factor ERF003 OS=Arabidopsis thaliana OX=3702 GN=ERF003 PE=1 SV=1 && PF00847:AP2 domain
	Peaxi162Scf00243g00102	ERF	0.253025	0	0.684152	/	1.43504	/	- && sp|Q94ID6|ERF81_ARATH Ethylene-responsive transcription factor 12 OS=Arabidopsis thaliana OX=3702 GN=ERF12 PE=1 SV=1 && PF00847:AP2 domain
	Peaxi162Scf00074g00101	ERF	5.83269	47.2472	7.37432	3.018	0.338348	2.67965	- && sp|Q9C7W2|ERF61_ARATH Ethylene-responsive transcription factor ERF061 OS=Arabidopsis thaliana OX=3702 GN=ERF061 PE=2 SV=1 && PF00847:AP2 domain
	Peaxi162Scf00311g00051	ERF	0.00826145	0.0198309	0.195844	1.26329	4.56716	-3.30388	- && sp|Q9CA27|EF118_ARATH Ethylene-responsive transcription factor ERF118 OS=Arabidopsis thaliana OX=3702 GN=ERF118 PE=1 SV=1 && -
	Peaxi162Scf00557g00051	ERF	0.566381	1.78249	0.0376739	1.65405	-3.91013	5.56419	- && sp|Q9CAN9|ERF26_ARATH Ethylene-responsive transcription factor ERF026 OS=Arabidopsis thaliana OX=3702 GN=ERF026 PE=2 SV=1 && PF00847:AP2 domain
	Peaxi162Scf00135g01433	ERF	1.955	0.509595	1.63944	-1.93975	-0.253963	-1.68578	- && sp|Q9FH54|EF114_ARATH Ethylene-responsive transcription factor ERF114 OS=Arabidopsis thaliana OX=3702 GN=ERF114 PE=1 SV=1 && PF00847:AP2 domain
	Peaxi162Scf00714g00620	ERF	0.162608	1.4588	0.13742	3.16531	-0.242805	3.40811	- && sp|Q9FJ90|ERF25_ARATH Ethylene-responsive transcription factor ERF025 OS=Arabidopsis thaliana OX=3702 GN=ERF025 PE=2 SV=1 && PF00847:AP2 domain
	Peaxi162Scf00145g00045	ERF	0.45172	0.113728	0.566834	-1.98985	0.327497	-2.31734	- && sp|Q9FYK5|ESR2_ARATH Ethylene-responsive transcription factor ESR2 OS=Arabidopsis thaliana OX=3702 GN=ESR2 PE=1 SV=1 && PF00847:AP2 domain
	Peaxi162Scf00071g01049	ERF	0	0.216018	0	/	/	/	- && sp|Q9LUA2|EF119_ARATH Ethylene-responsive transcription factor ERF119 OS=Arabidopsis thaliana OX=3702 GN=ERF119 PE=1 SV=1 && -
	Peaxi162Scf00845g00023	ERF	2.46102	84.393	17.5236	5.0998	2.83197	2.26783	- && sp|Q9LW49|ERF4_NICSY Ethylene-responsive transcription factor 4 OS=Nicotiana sylvestris OX=4096 GN=ERF4 PE=2 SV=1 && PF00847:AP2 domain
	Peaxi162Scf00382g00051	ERF	3.09794	3.91723	1.96935	0.338522	-0.653594	0.992117	- && sp|Q9M9B2|EF117_ARATH Ethylene-responsive transcription factor ERF117 OS=Arabidopsis thaliana OX=3702 GN=ERF117 PE=2 SV=1 && PF00847:AP2 domain
	Peaxi162Scf00497g00041	ERF	0.389208	0.473982	0.0329705	0.284289	-3.5613	3.84559	- && sp|Q9SFE4|ERF12_ARATH Ethylene-responsive transcription factor ERF012 OS=Arabidopsis thaliana OX=3702 GN=ERF012 PE=2 SV=1 && PF00847:AP2 domain
	Peaxi162Scf00072g00229	ERF	6.87713	5.47994	11.4982	-0.327646	0.741534	-1.06918	- && sp|Q9SK03|RAP27_ARATH Ethylene-responsive transcription factor RAP2-7 OS=Arabidopsis thaliana OX=3702 GN=RAP2-7 PE=2 SV=2 && -
	Peaxi162Scf01024g00326	ERF	0.163189	1.45736	4.55731	3.15874	4.80356	-1.64482	- && sp|Q9SK03|RAP27_ARATH Ethylene-responsive transcription factor RAP2-7 OS=Arabidopsis thaliana OX=3702 GN=RAP2-7 PE=2 SV=2 && PF00847:AP2 domain
	Peaxi162Scf00132g00057	ERF	0.287211	2.24709	0.765998	2.96788	1.41523	1.55265	- && sp|Q9SKT1|ERF53_ARATH Ethylene-responsive transcription factor ERF053 OS=Arabidopsis thaliana OX=3702 GN=ERF053 PE=1 SV=1 && PF00847:AP2 domain
	Peaxi162Scf00003g01526	ERF	0.0282617	1.40983	0	5.64053	/	/	- && sp|Q9SZ06|EF109_ARATH Ethylene-responsive transcription factor ERF109 OS=Arabidopsis thaliana OX=3702 GN=ERF109 PE=1 SV=1 && PF00847:AP2 domain
	Peaxi162Scf00016g00183	ERF	0	1.98758	0	/	/	/	- && sp|Q9SZ06|EF109_ARATH Ethylene-responsive transcription factor ERF109 OS=Arabidopsis thaliana OX=3702 GN=ERF109 PE=1 SV=1 && PF00847:AP2 domain
	Peaxi162Scf00332g00746	ERF	57.6104	4.46176	0.952831	-3.69064	-5.91797	2.22732	- && sp|Q9XI33|WIN1_ARATH Ethylene-responsive transcription factor WIN1 OS=Arabidopsis thaliana OX=3702 GN=WIN1 PE=2 SV=1 && PF00847:AP2 domain
